# Supplementary material for: Association between Geriatric Nutritional Risk Index and all-cause mortality in individuals with osteoporotic fractures: a retrospective cohort study
Source: Aging Clin Exp Res. 2025 Mar 11;37(1):77. doi: 10.1007/s40520-025-02978-w (PMC11897076; doi:10.1007/s40520-025-02978-w)
Supplement: Supplementary file 1 — Supplementary file1 (XLSX 407 KB) [file 40520_2025_2978_MOESM1_ESM.xlsx]

## Sheet: GRNI_2_tbl
GNRI	WEIGHT	ALBUMIN	HEIGHT	AGE	Fracture category	ADMISSIONDATE	DISCHARGEDATE	DEATHTIME	HYPERTENSION	DIABETES	GENDER	CCI	BMI	HEMOGLOBIN	NEUTROPHIL	LYMPHOCYTE	MONOCYTE	ASA	DEATH_ALL	SURVIVALTIME
101.856	66	40.4	150	68	22	2018-11-30	2018-12-07	2023-12-31	0	0	0	0	29.3333	113	9.9	0.4	0.5	2	0	1850
105.961	50	46.3	160	55	22	2018-11-30	2018-12-07	2023-12-31	0	0	0	0	19.5312	143	4.8	1.2	0.1	2	0	1850
97.8966	45	42.8	158	53	22	2018-12-06	2018-12-11	2023-12-31	0	0	0	0	18.026	145	7.7	1.6	0.6	2	0	1846
101.111	67.5	39.9	155	67	22	2018-12-07	2018-12-15	2023-07-27	0	0	0	0	28.0957	126	5.2	1.9	0.3	2	1	1685
98.5283	45	41.7	153	94	22	2018-12-09	2018-12-14	2022-04-25	0	0	0	0	19.2234	148	15.8	1.5	0.9	3	1	1228
96.4952	72	36.8	165	83	22	2018-12-10	2018-12-18	2023-12-31	0	0	1	0	26.4463	105	10.8	0.9	0.6	2	0	1839
95.1551	85	35.9	170	70	22	2018-12-15	2018-12-28	2019-05-25	1	0	1	0	29.4118	101	2.6	1	0.2	2	1	148
86.6285	40	32.2	140	71	22	2018-12-16	2018-12-21	2023-12-31	1	0	0	0	20.4082	97	4.44	0.7	0.4	3	0	1836
107.987	53	44.8	156	64	22	2018-12-16	2018-12-22	2023-12-31	0	0	0	0	21.7784	134	9.8	0.8	0.4	2	0	1835
105.28	68	42.7	159	71	22	2018-12-17	2018-12-21	2023-12-31	0	0	0	0	26.8977	113	7.6	0.6	0.3	2	0	1836
102.665	55	41.6	160	67	22	2018-12-20	2018-12-22	2023-12-31	0	0	0	0	21.4844	131	17.3	0.6	0.3	2	0	1835
91.2837	60	33.3	160	61	22	2018-12-31	2019-01-07	2023-12-31	0	0	0	0	23.4375	105	4	1.6	1.4	2	0	1819
106.323	73	43.4	170	61	22	2019-01-01	2019-01-07	2023-12-31	0	0	1	0	25.2595	127	12.37	0.61	0.42	2	0	1819
109.896	90	45.8	165	62	22	2019-01-04	2019-01-23	2023-12-31	0	0	0	0	33.0579	117	11.7	0.6	0.4	2	0	1803
97.2397	51	37.3	150	72	22	2019-01-12	2019-01-19	2023-12-31	0	0	0	0	22.6667	126	3.4	1.1	0.7	3	0	1807
105.578	70	42.9	165	64	22	2019-01-14	2019-01-19	2023-12-31	0	0	0	0	25.7117	145	5.1	1.8	0.6	2	0	1807
84.5783	40	37.4	162	86	22	2019-01-18	2019-01-24	2023-12-31	0	0	0	0	15.2416	88	3.4	0.4	0.2	2	0	1802
82.9453	53	27.7	151	80	22	2019-01-18	2019-01-24	2023-12-31	0	0	0	0	23.2446	90	5.13	0.5	0.36	2	0	1802
105.876	62	43.1	165	55	22	2019-01-19	2019-01-25	2023-12-31	0	0	0	0	22.7732	152	8.8	0.7	0.4	2	0	1801
104.536	65	42.2	150	67	22	2019-01-21	2019-01-25	2023-12-31	0	0	0	0	28.8889	130	4.5	2.1	0.4	2	0	1801
109.152	56	45.3	155	70	22	2019-01-24	2019-01-28	2023-12-31	0	0	0	0	23.3091	116	7.5	1.3	0.2	3	0	1798
103.43	49	43.5	155	78	22	2019-02-06	2019-02-11	2023-12-31	0	0	0	0	20.3954	138	9.2	0.9	0.6	2	0	1784
101.26	60	40	150	74	22	2019-02-10	2019-02-14	2023-06-03	0	0	0	0	26.6667	141	6.77	0.7	0.32	2	1	1570
96.793	55	37	150	72	22	2019-02-18	2019-02-23	2023-07-07	0	0	1	0	24.4444	102	6.7	1.1	0.5	3	1	1595
103.493	75	41.5	168	68	22	2019-02-21	2019-03-15	2023-12-31	0	0	1	1	26.5731	147	4	1.7	0.7	2	0	1752
93.2194	80	34.6	164	54	22	2019-02-22	2019-03-06	2023-12-31	0	0	0	0	29.7442	83	4.6	0.5	0.4	2	0	1761
85.9326	40	40.5	172	77	22	2019-03-01	2019-03-09	2023-01-13	0	0	1	0	13.5208	122	7.3	1.2	0.5	3	1	1406
97.8442	44	38.7	144	72	22	2019-03-02	2019-03-11	2023-12-31	0	0	0	0	21.2191	141	6.1	0.8	0.4	3	0	1756
102.819	45	42.9	148	66	22	2019-03-06	2019-03-09	2023-12-31	0	0	0	0	20.5442	124	6.4	1.1	0.1	2	0	1758
104.536	73	42.2	160	64	22	2019-03-15	2019-03-20	2022-11-20	0	0	1	0	28.5156	138	5.6	1	0.6	3	1	1341
88.0079	50	31.1	150	80	22	2019-03-24	2019-03-30	2023-12-31	0	0	0	0	22.2222	74	10.6	0.7	0.4	2	0	1737
95.6018	75	36.2	167	53	22	2019-03-21	2019-04-08	2023-12-31	0	0	1	0	26.8923	102	5.77	0.65	0.39	2	0	1728
101.111	60	39.9	154	66	22	2019-03-23	2019-03-30	2023-12-31	0	0	0	0	25.2994	156	10.5	1.7	0.7	2	0	1737
93.0272	48	38	158	54	22	2019-03-31	2019-04-06	2023-12-31	0	0	0	0	19.2277	104	8.6	1.2	0.3	1	0	1730
104.942	55	43.8	162	74	22	2019-04-05	2019-04-14	2022-06-28	0	0	1	0	20.9572	144	5.5	1.4	0.6	3	1	1171
94.1983	49	37.3	155	70	22	2019-04-06	2019-04-13	2021-07-28	0	0	0	0	20.3954	128	7.2	1.5	0.3	2	1	837
95.1551	75	35.9	172	64	22	2019-04-13	2019-04-17	2023-12-31	0	0	1	0	25.3515	138	3.8	1.2	0.9	2	0	1719
102.535	60	41.8	168	74	22	2019-04-13	2019-04-20	2023-12-31	0	0	1	0	21.2585	124	6.9	0.8	0.5	2	0	1716
103.791	60	41.7	160	62	22	2019-04-20	2019-04-26	2023-12-31	0	0	0	0	23.4375	124	5	0.7	0.1	2	0	1710
99.8564	50	42.2	160	80	22	2019-04-26	2019-05-05	2023-01-02	0	0	0	0	19.5312	127	5.6	1.5	0.8	3	1	1338
102.223	52	41.1	155	69	22	2019-04-27	2019-05-03	2023-12-31	1	0	0	0	21.6441	149	6.8	1.3	0.6	3	0	1703
100.218	60	39.3	160	56	22	2019-05-04	2019-05-12	2023-12-31	0	0	0	0	23.4375	138	6.7	0.3	0.2	2	0	1694
95.0062	68	35.8	168	62	22	2019-05-06	2019-05-20	2023-12-31	0	0	0	0	24.093	108	4.73	1.32	0.31	2	0	1686
98.9832	48	42	158	68	22	2019-05-07	2019-05-16	2023-12-31	0	0	0	0	19.2277	102	4.2	0.6	0.1	2	0	1690
89.9436	70	32.4	155	54	22	2019-05-08	2019-05-15	2023-12-31	0	0	0	0	29.1363	129	8	0.8	0.4	2	0	1691
100.069	87	39.2	175	54	22	2019-05-13	2019-05-23	2023-12-31	1	0	1	0	28.4082	114.9	8.86	0.39	0.35	3	0	1683
97.8353	54	37.7	155	64	22	2019-05-16	2019-05-25	2019-11-12	0	0	0	0	22.4766	114	5.3	1.4	0.5	2	1	171
104.238	54	42	152	68	22	2019-05-17	2019-05-25	2023-12-31	0	0	0	0	23.3726	141	5.4	1.3	0.6	2	0	1681
96.6441	65	36.9	160	69	22	2019-05-19	2019-05-25	2023-12-31	0	0	0	0	25.3906	143	9	1.3	1.1	3	0	1681
101.409	65	40.1	160	85	22	2019-05-20	2019-05-25	2023-12-31	0	0	0	0	25.3906	123	7.2	0.8	1	2	0	1681
85.5262	45	33.9	156	80	22	2019-05-25	2019-06-03	2019-10-30	0	0	0	0	18.4911	100	7.2	1.1	1.7	2	1	149
104.536	65	42.2	155	66	22	2019-05-30	2019-06-06	2023-12-31	0	0	0	0	27.0552	123	5.8	1.3	0.3	2	0	1669
104.089	60	41.9	162	75	22	2019-06-05	2019-06-11	2023-12-31	0	0	0	0	22.8624	123	3.6	1.7	0.7	3	0	1664
95.1077	60	40.3	180	80	22	2019-06-08	2019-06-14	2022-12-25	0	0	1	1	18.5185	105	3.41	0.79	0.34	3	1	1290
99.4732	65	38.8	160	57	22	2019-06-10	2019-06-17	2023-12-31	0	0	0	0	25.3906	148	10	2.1	0.9	2	0	1658
90.0494	45	38.1	160	90	22	2019-06-12	2019-06-15	2020-06-10	0	0	1	0	17.5781	123	5.1	1	0.4	2	1	361
97.9003	55	38.4	160	68	22	2019-06-12	2019-06-18	2023-12-31	0	0	0	0	21.4844	114	6	1	0.5	2	0	1657
104.089	70	41.9	156	70	22	2019-06-16	2019-06-26	2023-12-31	1	0	0	0	28.764	131	6.7	1.2	0.5	2	0	1649
96.3463	59	36.7	158	66	22	2019-07-04	2019-07-11	2023-12-31	0	1	0	1	23.634	116	9.1	0.9	0.4	2	0	1634
91.8017	52	38.2	168	67	22	2019-07-09	2019-07-15	2023-12-31	0	0	0	0	18.424	118	9.06	1.29	0.68	2	0	1630
99.4732	65	38.8	158	68	22	2019-07-10	2019-07-15	2023-12-31	0	0	0	0	26.0375	128	5.7	1.1	0.5	1	0	1630
106.62	65	43.6	160	72	22	2019-07-13	2019-07-20	2023-12-31	0	0	0	0	25.3906	135	3.5	1.4	0.1	2	0	1625
91.5914	65	34.8	176	52	22	2019-07-13	2019-07-24	2023-12-31	0	0	1	0	20.984	118	7.34	1.76	0.88	1	0	1621
105.131	59	42.6	162	56	22	2019-07-26	2019-08-07	2023-12-31	0	0	0	0	22.4813	134	7.2	1.1	0.6	2	0	1607
100.367	80	39.4	170	53	22	2019-07-26	2019-08-06	2023-12-31	0	0	1	0	27.6817	116	8.94	0.9	0.93	1	0	1608
91.7304	64	33.6	160	57	22	2019-07-29	2019-08-03	2023-12-31	0	0	0	0	25	101	5.9	1.01	1.11	2	0	1611
105.131	55	42.6	155	53	22	2019-07-30	2019-08-06	2023-12-31	0	0	0	0	22.8928	130	9	1.7	0.2	2	0	1608
89.2695	50	35.7	162	86	22	2019-08-03	2019-09-06	2023-12-31	1	1	0	2	19.052	134	10.5	1.5	1	3	0	1577
92.8315	35	43.8	155	75	22	2019-08-22	2019-08-26	2022-03-23	0	0	0	0	14.5682	113.1	5.66	1	0.38	2	1	940
96.7246	45	39.5	150	77	22	2019-08-23	2019-08-28	2023-12-31	0	0	0	0	20	143	10	0.5	0.2	3	0	1586
108.854	62.5	45.1	165	70	22	2019-08-25	2019-09-21	2023-12-31	0	0	1	0	22.9568	130	10.8	0.9	0.3	3	0	1562
101.027	55	40.5	160	73	22	2019-08-31	2019-09-05	2023-12-31	0	0	0	0	21.4844	118	4.61	0.7	0.3	2	0	1578
100.873	45	40.5	145	74	22	2019-09-02	2019-09-12	2023-12-31	0	0	0	0	21.4031	126	5.8	0.9	0.4	2	0	1571
89.7516	45	37.9	160	81	22	2019-09-02	2019-09-11	2023-12-31	0	0	0	0	17.5781	134	3.1	1.1	0.4	2	0	1572
97.9611	43	40.8	148	77	22	2019-09-03	2019-09-15	2023-12-31	1	0	0	0	19.6311	129	6.7	0.7	0.7	2	0	1568
94.1128	60	35.2	160	67	22	2019-09-03	2019-09-11	2023-12-31	0	0	0	0	23.4375	96	9.16	0.92	0.07	2	0	1572
89.4779	50	33.6	155	69	22	2019-09-04	2019-09-09	2023-12-31	0	0	0	0	20.8117	121	4.9	1.9	0.9	2	0	1574
96.6441	60	36.9	158	75	22	2019-09-06	2019-09-11	2023-12-31	1	1	0	1	24.0346	116	6.7	1.1	0.5	2	0	1572
96.2779	45	39.2	150	68	22	2019-09-10	2019-09-14	2023-12-31	1	0	0	1	20	134	5.9	1.7	0.7	3	0	1569
90.2943	42	37.5	152	69	22	2019-09-14	2019-09-21	2023-12-31	0	1	0	1	18.1787	117	6.44	1.2	0.77	2	0	1562
90.3903	62	32.7	155	64	22	2019-09-19	2019-09-23	2023-12-31	1	0	0	0	25.8065	113	2.6	1.4	0.5	2	0	1560
96.0495	51	38.5	158	71	22	2019-09-28	2019-10-03	2023-12-31	0	0	0	0	20.4294	121	8.71	0.6	0.47	2	0	1550
104.983	70	42.5	160	67	22	2019-09-29	2019-10-07	2023-12-31	1	0	0	0	27.3438	131	3.8	2.5	0.6	3	0	1546
103.642	70	41.6	169	57	22	2019-09-29	2019-10-03	2023-12-31	0	0	0	0	24.5089	125	5.32	1.29	0.38	2	0	1550
102.302	65	40.7	170	62	22	2019-09-30	2019-10-07	2023-12-31	1	0	1	0	22.4913	139	3.92	1.03	0.42	2	0	1546
102.451	50	40.8	150	71	22	2019-10-02	2019-10-13	2023-12-31	0	0	0	0	22.2222	133	5.1	1.2	0.5	2	0	1540
95.2117	45	40.1	155	71	22	2019-10-03	2019-10-08	2023-12-31	0	0	0	0	18.7305	119	8.1	0.3	0	2	0	1545
102.749	70	41	170	71	22	2019-10-03	2019-10-12	2023-12-31	0	0	1	0	24.2215	125	4.4	1.4	0.5	3	0	1541
105.017	60	44.1	170	63	22	2019-10-06	2019-10-13	2023-12-31	0	0	1	0	20.7612	122	3.2	1.6	0.4	2	0	1540
99.3233	52	43.8	170	75	22	2019-10-09	2019-10-18	2020-11-23	0	0	0	0	17.9931	126	10.7	1.4	0.1	2	1	402
97.2363	47	40.4	155	73	22	2019-10-24	2019-10-27	2023-12-31	0	0	0	0	19.563	119	6.8	0.9	0.9	2	0	1526
96.9419	59	37.1	162	55	22	2019-10-26	2019-10-31	2023-12-31	0	0	0	0	22.4813	128	7.3	1.1	0.7	2	0	1522
82.9605	44	32.7	156	66	22	2019-10-27	2019-11-02	2023-12-31	0	0	0	0	18.0802	123	10.88	2.9	1.11	3	0	1520
103.008	44	47.3	160	57	22	2019-10-30	2019-11-04	2023-12-31	0	0	0	0	17.1875	138	5.6	1.7	0.4	1	0	1518
92.6238	78	34.2	163	81	22	2019-10-31	2019-11-06	2023-12-31	0	0	0	0	29.3575	107	5.7	1	0.6	2	0	1516
106.918	59	43.8	151	76	22	2019-11-06	2019-11-12	2023-12-31	0	0	0	0	25.8761	139	5.4	2.4	0.7	3	0	1510
98.1141	50	39.4	155	62	22	2019-11-12	2019-11-24	2023-12-31	0	0	0	0	20.8117	113	8	1.2	0.9	1	0	1498
99.771	67.5	39	153	54	22	2019-11-23	2019-12-01	2023-12-31	0	0	0	0	28.8351	121	8.4	1.6	0.8	2	0	1491
97.7699	60	38.6	168	71	22	2019-11-26	2019-12-07	2023-12-31	0	0	1	0	21.2585	117	13.8	0.7	0.5	2	0	1485
100.397	53	40.4	158	55	22	2019-11-30	2019-12-05	2023-12-31	1	0	0	0	21.2306	121	4.3	1.1	0.2	2	0	1487
107.96	65	44.5	170	56	22	2019-12-01	2019-12-04	2023-12-31	0	0	1	0	22.4913	157	8.9	0.5	0.1	2	0	1488
89.3265	47	33.4	150	63	22	2019-12-05	2019-12-11	2023-12-31	0	0	0	0	20.8889	131	5.3	0.6	0.6	2	0	1481
82.7964	50	27.6	150	83	22	2019-12-11	2019-12-26	2023-12-31	0	0	0	0	22.2222	123	6.9	0.9	0.93	2	0	1466
104.238	60	42	160	77	22	2019-12-14	2019-12-28	2023-12-31	0	0	1	0	23.4375	127	9.8	0.9	0.3	2	0	1464
88.7194	50	38.8	175	90	22	2019-12-14	2019-12-18	2023-10-13	0	0	1	0	16.3265	142	5.6	1.2	0.3	2	1	1395
86.0325	50	34.4	165	67	22	2019-12-19	2020-01-01	2023-12-31	0	0	1	0	18.3655	79	1.8	0.4	0.3	2	0	1460
102.451	65	40.8	164	57	22	2019-12-19	2019-12-25	2023-12-31	0	0	0	0	24.1672	120	5.1	0.6	0.5	2	0	1467
90.8637	53	33.3	156	57	22	2019-12-20	2019-12-28	2023-12-31	0	0	0	0	21.7784	141	10.4	1	0.5	1	0	1464
101.26	52	40	150	74	22	2019-12-21	2019-12-28	2023-12-31	1	0	0	0	23.1111	140	7.3	1.2	0.5	2	0	1464
108.109	55	44.6	150	88	22	2019-12-23	2020-01-12	2023-03-21	1	0	0	0	24.4444	132	6.7	1.9	0.6	2	1	1164
106.918	55	43.8	158	81	22	2019-12-24	2019-12-28	2023-12-31	0	0	0	0	22.0317	115	2.4	1.5	0.4	2	0	1464
103.791	50	41.7	150	82	22	2019-12-27	2019-12-30	2023-12-31	1	0	0	0	22.2222	124	6.7	0.9	0.1	3	0	1462
100.069	70	39.2	163	56	22	2019-12-28	2020-01-06	2023-12-31	0	0	0	0	26.3465	127	3.4	0.9	0.5	1	0	1455
93.9639	70	35.1	160	52	22	2020-01-01	2020-01-18	2023-12-31	0	0	0	0	27.3438	123	11.2	0.6	0.5	2	0	1443
99.0265	60	38.5	155	65	22	2020-01-04	2020-01-10	2021-01-01	0	0	0	0	24.974	108	6.3	1.9	0.4	1	1	357
103.177	50	42.8	155	72	22	2020-01-09	2020-01-16	2023-12-31	0	0	0	0	20.8117	142	5	2.5	0.8	3	0	1445
99.771	55	39	158	50	22	2020-01-10	2020-01-20	2023-12-31	0	0	0	0	22.0317	146	6.2	0.8	0.6	1	0	1441
103.345	60	41.4	165	80	22	2020-01-14	2020-01-18	2023-12-31	0	0	1	0	22.0386	150	5	1.4	0.4	2	0	1443
108.556	68	44.9	162	68	22	2020-01-15	2020-01-22	2023-12-31	0	0	0	0	25.9107	127	3.7	1	0.3	3	0	1439
103.196	55	41.3	155	84	22	2020-02-19	2020-02-21	2023-03-23	0	0	0	0	22.8928	146	5.6	1.2	0.5	3	1	1126
107.365	70	44.1	165	55	22	2020-02-27	2020-03-05	2023-12-31	0	0	1	0	25.7117	146	4.2	1.9	0.9	2	0	1396
111.118	53	47.6	158	73	22	2020-03-05	2020-03-09	2020-09-17	0	0	0	0	21.2306	143	7.1	1	0.2	2	1	192
83.6898	55	28.2	150	67	22	2020-03-07	2020-03-12	2023-12-31	0	0	0	0	24.4444	96	9.34	1.6	0.91	1	0	1389
99.3243	65	38.7	170	52	22	2020-03-12	2020-03-27	2023-12-31	0	0	1	0	22.4913	120	2.8	3.2	0.5	2	0	1374
102.6	68	40.9	165	50	22	2020-03-14	2020-03-22	2023-12-31	0	0	0	0	24.977	114	10.58	0.65	0.77	2	0	1379
99.6221	65	38.9	161	58	22	2020-03-14	2020-03-18	2023-12-31	0	0	0	0	25.0762	116	4.2	1.2	0.3	2	0	1383
101.34	45	42.6	150	74	22	2020-03-17	2020-03-26	2023-12-31	0	0	0	0	20	127	3.3	1.3	0.3	3	0	1375
94.0779	43	41.8	160	71	22	2020-03-19	2020-03-24	2023-12-31	0	0	0	0	16.7969	125	5.4	0.8	0.5	2	0	1377
96.6785	60	38.5	170	57	22	2020-03-29	2020-04-05	2023-12-31	0	0	1	0	20.7612	92	5.48	0.61	0.49	2	0	1365
102.302	90	40.7	172	54	22	2020-04-01	2020-04-10	2023-12-31	0	0	1	0	30.4218	109	8.1	2	1.3	2	0	1360
105.578	60	42.9	162	74	22	2020-04-04	2020-04-12	2023-12-31	0	0	0	0	22.8624	116	5.7	1.6	0.5	3	0	1358
100.069	68	39.2	160	81	22	2020-04-04	2020-04-10	2023-01-25	0	0	0	0	26.5625	128	2	0.6	0.2	2	1	1020
102.234	58	42.5	168	64	22	2020-04-12	2020-04-19	2023-12-31	0	0	1	0	20.5499	135	9.75	0.87	0.78	2	0	1351
99.3852	56	38.9	160	73	22	2020-04-12	2020-04-19	2023-12-31	0	0	0	0	21.875	143	2.7	1.3	0.3	2	0	1351
109.068	55	45.9	160	78	22	2020-04-18	2020-05-01	2022-07-05	0	0	1	2	21.4844	134	6.6	2	0.4	3	1	795
102.153	65	40.6	155	65	22	2020-04-20	2020-04-25	2023-12-31	0	0	0	0	27.0552	129	5.5	0.9	0.2	2	0	1345
96.9419	75	37.1	170	81	22	2020-05-02	2020-05-16	2023-12-31	0	0	1	0	25.9516	87	5.78	0.51	0.36	2	0	1324
98.0109	53	38.1	156	61	22	2020-05-19	2020-05-29	2023-12-31	1	0	0	2	21.7784	108	4.6	1.2	0.2	2	0	1311
98.4309	80	38.1	166	52	22	2020-05-26	2020-05-31	2023-12-31	0	0	0	0	29.0318	123	4.5	2.4	0.5	2	0	1309
92.5022	50	40.1	170	77	22	2020-05-31	2020-06-12	2020-08-17	0	0	1	2	17.301	123	4.7	1.3	0.5	2	1	66
89.6625	55	34.5	165	63	22	2020-05-28	2020-06-10	2023-12-31	0	0	1	0	20.202	128	3.6	0.9	0.7	2	0	1299
92.6298	62	34.9	170	84	22	2020-05-30	2020-06-10	2020-07-20	1	0	1	1	21.4533	100	5.35	1.2	0.82	3	1	40
100.962	65	39.8	155	72	22	2020-05-31	2020-06-06	2023-12-31	0	0	1	1	27.0552	111	6.8	2.2	0.7	3	0	1303
99.771	56	39	156	63	22	2020-05-31	2020-06-06	2023-12-31	0	0	0	0	23.0112	113	5.1	1.5	0.3	2	0	1303
102.898	61	41.1	160	52	22	2020-06-04	2020-06-15	2023-12-31	0	0	0	0	23.8281	134	6.2	1.1	0.4	2	0	1294
89.348	60	32	155	72	22	2020-06-06	2020-06-11	2023-12-31	0	0	0	0	24.974	88	6.2	1.2	0.1	2	0	1298
100.251	43	43	150	82	22	2020-06-13	2020-06-26	2023-12-31	1	0	0	1	19.1111	124	6.3	2.1	0.4	3	0	1283
106.379	45	47.6	155	76	22	2020-06-19	2020-06-26	2023-12-31	0	0	0	0	18.7305	147	4.3	1.3	0.2	2	0	1283
90.1491	45	36.7	155	72	22	2020-06-27	2020-07-04	2023-12-31	0	0	0	0	18.7305	118	1.9	1.4	0.2	2	0	1275
100.367	50	39.4	150	67	22	2020-06-28	2020-07-03	2023-12-31	1	0	0	0	22.2222	119	4.3	1	0.4	2	0	1276
114.065	70	48.6	170	57	22	2020-07-03	2020-07-12	2023-12-31	0	0	1	0	24.2215	129	6	1.6	0.5	2	0	1267
99.4732	60	38.8	160	82	22	2020-07-04	2020-07-12	2023-12-31	0	0	0	0	23.4375	111	1.3	1.4	0.5	3	0	1267
93.815	54	35	150	64	22	2020-07-04	2020-07-08	2023-12-31	0	0	0	0	24	127	12.83	1.8	0.99	2	0	1271
103.643	51	43.6	158	82	22	2020-07-06	2020-07-12	2023-12-31	0	0	0	0	20.4294	139	8.7	1.1	0.9	2	0	1267
90.6666	47	34.3	150	70	22	2020-07-10	2020-07-16	2023-12-31	0	0	0	0	20.8889	99	7.3	0.4	0.7	2	0	1263
99.8984	47	40.5	150	60	22	2020-07-13	2020-07-26	2023-12-31	0	0	0	0	20.8889	126	5.4	2	0.3	2	0	1253
97.5375	60	37.5	158	76	22	2020-07-17	2020-07-23	2023-12-31	1	0	0	0	24.0346	124	8.97	0.8	0.63	1	0	1256
101.26	52.5	40	150	71	22	2020-07-20	2020-08-04	2023-12-31	1	0	0	0	23.3333	133	3.5	1.7	0.4	2	0	1244
93.7386	50	36.8	156	78	22	2020-07-20	2020-07-26	2023-12-31	1	0	0	0	20.5457	117	3.25	1.7	0.39	3	0	1253
97.6864	67	37.6	161	53	22	2020-07-20	2020-07-26	2023-12-31	0	0	0	0	25.8478	110	13.28	0.42	0.74	2	0	1253
90.4094	65	33.7	175	52	22	2020-07-24	2020-08-07	2023-12-31	0	0	1	0	21.2245	135	8.06	0.63	1.03	1	0	1241
91.5815	85	33.5	158	52	22	2020-07-25	2020-08-05	2023-12-31	0	0	0	0	34.049	112	5	1.3	0.4	2	0	1243
93.3683	55	34.7	150	66	22	2020-07-26	2020-08-01	2023-12-31	1	0	0	0	24.4444	95	10.2	0.5	0.6	2	0	1247
101.558	74	40.2	162	68	22	2020-07-26	2020-08-04	2023-12-31	0	0	0	0	28.1969	129	4.7	1.7	0.4	2	0	1244
103.707	55	42.3	160	78	22	2020-07-27	2020-07-31	2023-12-31	0	0	0	0	21.4844	132	4.6	1.1	0.4	2	0	1248
98.4309	64	38.1	163	65	22	2020-07-28	2020-08-03	2023-12-31	0	0	0	0	24.0882	105	4.5	1.7	0.6	2	0	1245
100.599	60	40.5	168	65	22	2020-07-30	2020-08-04	2023-12-31	0	0	1	0	21.2585	128	3.4	1.3	0.3	2	0	1244
97.9842	70	37.8	160	83	22	2020-08-01	2020-08-09	2022-03-18	0	0	0	0	27.3438	126	14.85	0.93	0.82	2	1	586
105.578	60	42.9	165	71	22	2020-08-08	2020-08-21	2023-12-31	0	0	1	0	22.0386	129	8.1	2	0.9	3	0	1227
99.0265	72.5	38.5	160	51	22	2020-08-10	2020-08-22	2023-12-31	0	0	0	0	28.3203	131	3.2	1.3	0.4	2	0	1226
105.578	56	42.9	158	70	22	2020-08-11	2020-08-21	2023-12-31	0	0	0	0	22.4323	117	6.8	1.4	0.4	3	0	1227
101.856	56	40.4	156	68	22	2020-08-14	2020-08-19	2023-12-31	1	0	0	0	23.0112	116	4.9	1.8	0.3	3	0	1229
99.9199	57.5	39.1	154	64	22	2020-08-14	2020-08-20	2023-12-31	0	0	0	0	24.2452	96	11.9	0.8	0.1	1	0	1228
103.345	61	41.4	161	77	22	2020-08-15	2020-08-21	2023-03-15	1	0	1	1	23.533	115	3.5	2.1	0.4	2	1	936
105.572	56	43.4	161	73	22	2020-08-15	2020-08-21	2023-12-31	0	0	0	0	21.6041	121	7.2	1.3	0.8	2	0	1227
98.7287	70	38.3	159	68	22	2020-08-16	2020-08-27	2023-12-31	0	0	0	0	27.6888	142	5.5	1.5	0.6	2	0	1221
95.6018	80	36.2	162	62	22	2020-08-19	2020-09-03	2023-12-31	0	0	0	0	30.4832	107	5.8	1	0.8	1	0	1214
105.429	60	42.8	158	84	22	2020-08-31	2020-09-02	2023-12-31	0	0	0	0	24.0346	137	5.7	1.5	0.7	3	0	1215
85.3277	70	29.3	165	56	22	2020-08-31	2020-09-10	2023-12-31	0	0	1	0	25.7117	139	4.28	1.56	0.89	2	0	1207
96.2674	40	39.4	142	81	22	2020-09-05	2020-09-15	2023-12-31	1	0	0	1	19.8373	112	5.7	0.9	0.3	2	0	1202
102.153	70	40.6	163	58	22	2020-09-09	2020-09-20	2023-12-31	0	0	0	0	26.3465	144	4.2	1.4	0.5	2	0	1197
99.1754	55	38.6	153	73	22	2020-09-11	2020-09-16	2023-12-31	0	0	0	0	23.4952	119	6	1.3	0.5	2	0	1201
103.493	75	41.5	172	51	22	2020-09-12	2020-09-24	2023-12-31	0	0	1	0	25.3515	114	4.52	0.9	0.37	1	0	1193
97.4455	48	43	165	51	22	2020-09-13	2020-09-27	2023-12-31	0	0	1	0	17.6309	120	10.2	0.6	0.5	2	0	1190
94.9185	65	36.1	173	59	22	2020-09-15	2020-09-19	2023-12-31	0	0	1	0	21.7181	92	8.7	0.7	0.5	2	0	1198
103.345	62	41.4	160	57	22	2020-09-22	2020-09-26	2023-12-31	0	0	0	0	24.2188	132	8.9	0.9	0.4	2	0	1191
103.493	60	41.5	160	69	22	2020-09-25	2020-10-06	2023-12-31	0	0	0	1	23.4375	126	7.3	0.6	0	2	0	1181
94.5595	65	35.5	156	62	22	2020-09-29	2020-10-11	2023-12-31	0	0	0	0	26.7094	52	8.24	1.5	0.79	1	0	1176
92.1312	51	34.5	154	62	22	2020-09-30	2020-10-01	2023-12-31	0	0	0	0	21.5045	91	6.11	1.7	1.22	2	0	1186
104.238	75	42	170	56	22	2020-09-30	2020-10-13	2023-12-31	1	0	1	0	25.9516	117	3.9	1.7	0.5	2	0	1174
102.302	66	40.7	170	55	22	2020-10-04	2020-10-13	2023-12-31	1	0	1	0	22.8374	137	4.8	1	0.4	2	0	1174
93.8722	42	40.5	154	66	22	2020-10-13	2020-10-18	2023-12-31	0	0	0	0	17.7096	136	6.6	1.4	0.5	2	0	1169
105.876	70	43.1	168	66	22	2020-10-18	2020-10-27	2023-12-31	0	0	0	0	24.8016	127	5.5	2	0.4	2	0	1160
83.392	50	28	140	79	22	2020-11-08	2020-11-14	2023-12-31	0	0	0	0	25.5102	105	13.6	0.9	0.7	2	0	1142
93.4905	51.5	35.5	155	60	22	2020-11-09	2020-11-14	2023-12-31	0	0	0	0	21.436	126	6.3	0.8	0.7	2	0	1142
113.321	80	48.1	168	51	22	2020-11-10	2020-11-23	2023-12-31	0	0	1	0	28.3447	140	8.9	2.7	0.6	2	0	1133
92.1771	65	33.9	165	66	22	2020-11-13	2020-11-15	2023-12-31	0	0	0	0	23.8751	147	12.08	0.93	0.71	2	0	1141
99.005	47	39.9	150	67	22	2020-11-13	2020-11-18	2023-12-31	0	0	0	1	20.8889	122	5.2	1.6	0.5	2	0	1138
109.152	70	45.3	163	65	22	2020-11-16	2020-11-22	2023-12-31	0	0	0	0	26.3465	122	13.4	0.7	0.7	3	0	1134
111.087	56	46.6	156	73	22	2020-11-18	2020-11-24	2023-12-31	0	0	1	0	23.0112	139	4.7	1.3	0.5	3	0	1132
95.1551	78	35.9	175	57	22	2020-11-18	2020-11-27	2023-12-31	0	0	1	0	25.4694	130	5.72	1.6	1.11	2	0	1129
90.7531	55	33.6	160	54	22	2020-11-18	2020-11-30	2023-12-31	0	0	1	0	21.4844	120	2	1.9	0.4	2	0	1126
105.28	60	42.7	163	68	22	2020-11-21	2020-11-26	2023-12-31	0	0	1	0	22.5827	128	7.7	0.7	0.2	2	0	1130
91.5815	60	33.5	160	67	22	2020-11-25	2020-12-02	2023-12-31	0	0	0	0	23.4375	119	7.77	0.49	0.09	2	0	1124
99.4138	49	42.4	160	70	22	2020-11-28	2020-12-04	2023-12-31	0	0	1	0	19.1406	133	8.9	0.6	0.3	2	0	1122
114.214	62	48.7	156	55	22	2020-12-03	2020-12-09	2023-12-31	0	0	0	0	25.4767	147	7.9	1.5	0.6	2	0	1117
104.238	60	42	160	71	22	2020-12-04	2020-12-09	2023-12-31	0	0	0	0	23.4375	151	6.9	0.7	0.7	2	0	1117
111.832	72	47.1	158	77	22	2020-12-08	2020-12-13	2023-12-31	0	0	0	0	28.8415	142	4.26	2.3	0.5	2	0	1113
105.131	57	42.6	159	68	22	2020-12-13	2020-12-18	2023-12-31	0	0	0	0	22.5466	115	8	0.8	0.3	2	0	1108
96.3463	60	36.7	160	71	22	2020-12-13	2020-12-18	2023-12-31	0	0	0	0	23.4375	98	12.42	1.64	1.05	2	0	1108
107.494	43	48.5	152	72	22	2020-12-14	2020-12-19	2023-12-31	0	0	0	0	18.6115	131	12.5	0.1	0.2	2	0	1107
98.282	57	38	148	70	22	2020-12-15	2020-12-19	2023-12-31	0	0	0	0	26.0226	122	5.5	1.1	0.7	2	0	1107
105.429	48	42.8	145	84	22	2020-12-16	2020-12-26	2023-12-31	0	0	0	0	22.83	136	4.1	0.9	0.3	3	0	1100
100.813	62	39.7	160	68	22	2020-12-19	2020-12-24	2023-12-31	0	0	0	0	24.2188	139	7.3	1.4	0.9	2	0	1102
90.9691	40	39.9	155	76	22	2020-12-20	2020-12-27	2023-12-31	0	0	0	0	16.6493	113.2	11.37	1.4	0.7	3	0	1099
96.2699	50	38.5	156	65	22	2020-12-24	2020-12-30	2023-12-31	0	0	0	0	20.5457	112	4	1.1	0.3	2	0	1096
109.598	65	45.6	162	73	22	2020-12-25	2021-01-03	2023-12-31	0	0	0	0	24.7676	152	5.7	1.9	0.3	2	0	1092
101.26	55	40	150	75	22	2020-12-26	2021-01-03	2023-12-31	0	0	0	0	24.4444	141	6.6	2.3	0.8	3	0	1092
98.3031	67.5	38.9	178	50	22	2021-01-02	2021-01-09	2023-12-31	0	0	1	0	21.3041	130	12.25	0.63	0.6	1	0	1086
102.898	55	41.1	150	71	22	2021-01-02	2021-01-05	2023-12-31	0	0	0	0	24.4444	124	2.9	1.5	0.3	2	0	1090
102.898	59	41.1	157	53	22	2021-01-08	2021-01-13	2023-12-31	0	0	0	0	23.9361	146	5.8	1.5	0.4	2	0	1082
99.9199	80	39.1	176	66	22	2021-01-08	2021-01-17	2023-12-31	0	0	1	0	25.8264	144	3.15	0.8	0.72	2	0	1078
114.959	70	49.2	156	73	22	2021-01-09	2021-01-13	2023-12-31	1	1	0	1	28.764	153	10.5	1.5	0.6	2	0	1082
93.4294	40	39.5	148	78	22	2021-01-14	2021-01-19	2023-12-31	0	0	0	0	18.2615	130	3.7	1.2	0.3	3	0	1076
102.069	55	41.2	160	68	22	2021-01-16	2021-01-24	2023-12-31	0	0	0	0	21.4844	113	9.6	0.7	0.5	2	0	1071
102.042	56	41.7	163	65	22	2021-01-18	2021-02-07	2023-12-31	0	0	1	0	21.0772	123	4.3	1.6	0.4	2	0	1057
106.035	61	43.7	168	63	22	2021-01-20	2021-01-28	2023-12-31	0	0	1	0	21.6128	151	7.6	0.6	0.7	1	0	1067
90.9553	47	36.5	156	79	22	2021-01-23	2021-01-27	2023-12-31	0	0	0	0	19.313	124	1.8	1.1	0.3	2	0	1068
84.9509	52	29.5	155	79	22	2021-01-23	2021-01-27	2023-12-31	1	1	0	1	21.6441	99	5.5	0.8	0.5	2	0	1068
109.598	60	45.6	158	52	22	2021-01-28	2021-02-10	2023-12-31	0	0	0	0	24.0346	113	3	1.6	0.2	1	0	1054
96.1339	50	39.7	160	74	22	2021-01-29	2021-02-03	2023-12-31	0	0	0	0	19.5312	144	6.5	1.2	0.5	2	0	1061
86.0914	40	33.6	145	82	22	2021-01-30	2021-02-05	2023-12-31	0	0	0	1	19.025	122	3	1.5	0.5	2	0	1059
106.769	50	43.7	150	75	22	2021-02-04	2021-02-09	2023-12-31	0	0	0	0	22.2222	143	9.3	1.2	0.8	2	0	1055
101.111	65	39.9	165	86	22	2021-02-04	2021-02-09	2023-12-31	0	0	0	0	23.8751	121	3.9	1.2	0.4	2	0	1055
108.095	47.5	47.1	154	70	22	2021-02-13	2021-02-15	2023-12-31	0	0	0	0	20.0287	145	7.2	2.3	0.8	2	0	1049
104.536	50	42.2	150	67	22	2021-02-15	2021-02-20	2023-12-31	0	0	0	0	22.2222	133	6.6	1.2	1.1	2	0	1044
104.834	55	42.4	154	70	22	2021-02-15	2021-02-18	2023-12-31	0	0	0	0	23.1911	116	5.1	1	0.5	2	0	1046
101.558	55	40.2	150	70	22	2021-02-17	2021-02-28	2023-12-31	0	0	0	0	24.4444	126	7	1.6	0.7	3	0	1036
93.0705	57	34.5	155	76	22	2021-02-24	2021-03-04	2023-12-31	0	0	0	0	23.7253	74	9.3	0.9	0.2	2	0	1032
100.502	41	44.3	150	85	22	2021-02-27	2021-03-04	2023-12-31	0	0	0	0	18.2222	140	5.8	1.1	0.4	3	0	1032
96.0485	58	36.5	155	74	22	2021-03-12	2021-03-15	2023-12-31	0	0	0	0	24.1415	99	5.8	1.1	0.6	2	0	1021
95.304	77.5	36	160	55	22	2021-03-12	2021-03-22	2023-12-31	0	0	1	0	30.2734	128	7.3	0.5	0.4	2	0	1014
93.5172	70	34.8	172	63	22	2021-03-26	2021-04-08	2023-12-31	0	0	1	0	23.6614	87	5.1	1.2	0.7	2	0	997
96.3463	70	36.7	166	67	22	2021-03-27	2021-04-17	2023-12-31	0	0	1	0	25.4028	126	3.2	1.4	0.4	2	0	988
97.8353	80	37.7	163	66	22	2021-04-02	2021-04-09	2023-12-31	0	0	0	0	30.1103	130	6.6	1.1	0.9	2	0	996
90.5218	44	35.9	150	72	22	2021-03-31	2021-04-05	2023-12-31	0	0	0	0	19.5556	129	3.8	0.8	0.5	2	0	1000
95.5828	50	37.7	155	84	22	2021-04-08	2021-04-11	2023-12-31	0	0	0	0	20.8117	126	3.3	1.6	0.5	2	0	994
97.5375	70	37.5	155	69	22	2021-04-09	2021-04-15	2023-12-31	0	0	1	0	29.1363	111	5.55	1.4	0.54	2	0	990
105.578	80	42.9	172	66	22	2021-04-13	2021-04-24	2023-12-31	0	0	1	0	27.0416	170	4.1	0.7	0.2	2	0	981
100.988	52	42.6	162	73	22	2021-04-18	2021-05-17	2023-12-31	0	0	1	0	19.8141	145	4.7	2.5	0.4	3	0	958
92.6238	57	34.2	160	66	22	2021-04-29	2021-05-03	2023-12-31	0	0	0	0	22.2656	93	7.6	0.8	0.7	2	0	972
95.0916	50	39	160	77	22	2021-04-26	2021-04-30	2023-12-31	1	0	0	0	19.5312	117	7.8	0.8	0.2	1	0	975
103.642	50	41.6	150	70	22	2021-05-08	2021-05-14	2023-12-31	0	0	0	0	22.2222	134	4.1	1.3	0.3	2	0	961
99.3243	65	38.7	168	60	22	2021-05-14	2021-05-19	2023-12-31	0	0	1	0	23.03	113	1.7	1.9	1.6	2	0	956
103.642	54	41.6	150	80	22	2021-05-17	2021-05-23	2023-12-31	0	0	0	0	24	159	6.1	1.4	0.5	3	0	952
108.109	55	44.6	158	73	22	2021-05-18	2021-05-22	2023-12-31	0	0	0	0	22.0317	136	7.2	1.8	0.1	2	0	953
105.876	61	43.1	159	62	22	2021-05-22	2021-05-26	2023-12-31	0	0	0	0	24.1288	132	3.8	1.7	0.4	2	0	949
97.5375	60	37.5	160	64	22	2021-05-22	2021-05-27	2023-12-31	0	0	0	0	23.4375	93	9.3	1.2	0.2	2	0	948
98.282	50	38	150	60	22	2021-05-23	2021-06-02	2023-12-31	0	0	0	0	22.2222	127	4.21	1.7	0.45	2	0	942
95.0062	65	35.8	168	56	22	2021-05-27	2021-06-05	2023-12-31	0	0	1	0	23.03	115	3.2	1.9	0.3	2	0	939
101.409	60	40.1	163	58	22	2021-05-29	2021-06-07	2023-12-31	0	0	0	0	22.5827	150	17.82	0.75	0.78	2	0	937
107.812	58	44.4	158	68	22	2021-06-02	2021-06-05	2023-12-31	0	0	0	0	23.2335	150	23.5	1	0.6	2	0	939
81.6961	61	30.9	180	52	22	2021-06-05	2021-06-10	2023-12-31	0	0	1	0	18.8272	92	5.9	0.7	0.4	1	0	934
95.8996	74	36.4	160	76	22	2021-06-02	2021-06-11	2023-12-31	0	0	1	0	28.9062	104	3.1	1.08	0.42	2	0	933
98.7287	55	38.3	157	69	22	2021-06-05	2021-06-10	2023-12-31	0	0	0	0	22.3133	116	5.5	0.8	0.6	2	0	934
100.882	50	45.2	168	73	22	2021-06-06	2021-06-09	2023-12-31	0	0	1	0	17.7154	138	6.1	1.2	0.3	3	0	935
100.069	75	39.2	162	63	22	2021-06-06	2021-06-17	2023-12-31	0	0	0	0	28.578	107	3.7	1.1	0.3	1	0	927
96.1974	70	36.6	155	67	22	2021-06-07	2021-06-10	2023-12-31	0	0	0	0	29.1363	111	9.7	1.7	0.3	2	0	934
84.7656	43	32.6	150	72	22	2021-06-18	2021-06-21	2023-12-31	0	0	0	0	19.1111	111	13.3	1.1	1.2	2	0	923
103.791	80	41.7	168	53	22	2021-06-13	2021-06-18	2023-12-31	0	0	1	0	28.3447	111	7.2	0.6	0	2	0	926
105.28	60	42.7	155	65	22	2021-06-19	2021-06-24	2023-12-31	0	0	0	0	24.974	108	8.5	1.3	0.6	2	0	920
91.1158	50	34.7	155	80	22	2021-06-23	2021-07-01	2023-12-31	0	0	0	0	20.8117	115	7.1	1	0.4	3	0	913
108.258	65	44.7	160	70	22	2021-06-27	2021-07-01	2023-12-31	1	0	0	0	25.3906	147	6.1	2.7	0.8	2	0	913
90.837	78	33	180	68	22	2021-06-29	2021-07-05	2023-12-31	1	0	1	0	24.0741	98	21.33	2.22	1.59	2	0	909
97.0908	70	37.2	163	55	22	2021-06-25	2021-07-07	2023-12-31	0	0	0	0	26.3465	124	6.1	1.1	0.7	2	0	907
98.1331	60	37.9	160	78	22	2021-06-26	2021-07-08	2023-12-31	1	0	0	1	23.4375	107	7.91	1.19	0.62	2	0	906
100.516	72.5	39.5	175	58	22	2021-06-26	2021-07-01	2023-12-31	0	0	1	0	23.6735	131	4.7	1.9	0.4	2	0	913
99.3243	50	38.7	150	83	22	2021-06-28	2021-07-16	2022-06-04	1	1	0	4	22.2222	124	4	0.6	0.3	3	1	323
103.493	60	41.5	160	54	22	2021-07-02	2021-07-14	2023-12-31	0	0	0	0	23.4375	111	7.3	1.7	0.5	2	0	900
94.5595	60	35.5	155	74	22	2021-07-02	2021-07-08	2023-12-31	1	0	0	0	24.974	112	2.8	0.8	0.2	2	0	906
96.3107	53	39.9	165	80	22	2021-07-10	2021-07-13	2023-12-31	0	0	0	0	19.4674	125	5.76	2.03	0.88	2	0	901
101.558	80	40.2	172	58	22	2021-07-26	2021-08-25	2023-12-31	0	0	1	0	27.0416	132	5.12	1.41	0.59	2	0	858
97.3886	62.5	37.4	160	73	22	2021-08-01	2021-08-04	2023-12-31	0	0	0	0	24.4141	111	2.3	1.2	0.3	3	0	879
88.3666	56	31.5	160	65	22	2021-08-03	2021-08-08	2023-12-31	0	0	0	0	21.875	106	12.5	0.4	0.2	2	0	875
98.3164	60	39.6	170	54	22	2021-08-03	2021-08-24	2023-12-31	0	0	1	0	20.7612	137	2.5	2.3	0.4	2	0	859
84.5969	46	31.8	153	61	22	2021-08-05	2021-08-07	2023-12-31	0	0	0	0	19.6506	106	6.02	0.8	0.35	2	0	876
98.1331	71	37.9	158	57	22	2021-08-09	2021-08-13	2023-12-31	0	0	0	0	28.441	114	3.5	1.1	0.3	2	0	870
92.7727	50	34.3	150	78	22	2021-08-12	2021-08-20	2023-12-31	0	0	0	0	22.2222	107	3.4	1.1	0.4	2	0	863
101.409	50	40.1	150	79	22	2021-08-14	2021-08-19	2023-12-31	0	0	0	0	22.2222	143	2.3	1.2	0.4	3	0	864
89.8597	54	35.1	165	61	22	2021-08-18	2021-08-24	2023-12-31	0	0	0	0	19.8347	85	2.7	1.5	0.3	1	0	859
86.7382	50	34	162	79	22	2021-08-22	2021-08-27	2023-12-31	0	0	0	0	19.052	127	8	1.06	0.44	3	0	856
88.3057	60	31.3	160	51	22	2021-08-24	2021-09-16	2023-12-31	0	0	1	0	23.4375	98	4.2	0.8	0.3	1	0	836
106.769	66	43.7	170	83	22	2021-08-29	2021-09-03	2023-12-31	0	0	1	0	22.8374	108	7.1	0.6	0.1	2	0	849
105.131	55	42.6	155	52	22	2021-08-30	2021-09-13	2023-12-31	0	0	0	0	22.8928	118	7.5	1.8	0.4	2	0	839
101.409	62	40.1	160	73	22	2021-09-01	2021-09-06	2023-12-31	1	0	0	1	24.2188	131	8.1	1.2	0.5	3	0	846
102.749	59	41	160	55	22	2021-09-02	2021-09-10	2023-12-31	0	0	0	0	23.0469	119	4.7	1.1	0.2	2	0	842
98.1331	63	37.9	160	71	22	2021-09-04	2021-09-10	2023-12-31	0	0	0	2	24.6094	144	7.6	1.3	0.8	2	0	842
94.4106	50	35.4	150	70	22	2021-09-05	2021-09-15	2023-12-31	0	0	0	0	22.2222	105	2	1.1	0.2	2	0	837
112.13	71	47.3	160	64	22	2021-09-08	2021-09-10	2023-12-31	0	0	0	0	27.7344	122	5.4	3.3	0.3	3	0	842
102.451	75	40.8	158	71	22	2021-09-12	2021-09-17	2023-12-31	1	0	0	2	30.0433	160.3	8.47	2.3	0.88	2	0	835
107.812	80	44.4	156	78	22	2021-09-13	2021-09-20	2023-12-31	1	0	0	0	32.8731	145	4.4	2	0.5	2	0	832
106.769	60	43.7	158	69	22	2021-09-26	2021-10-01	2023-12-31	1	1	0	1	24.0346	124	4.5	1.4	0.2	1	0	821
97.2397	50	37.3	150	74	22	2021-09-15	2021-09-20	2023-12-31	0	0	0	0	22.2222	104	6.6	1.3	0.4	2	0	832
102.693	47.5	43.8	155	78	22	2021-09-17	2021-10-21	2023-12-31	1	0	1	2	19.7711	144	7.7	0.8	0.1	3	0	801
99.771	60	39	160	64	22	2021-09-20	2021-09-26	2023-12-31	0	0	1	0	23.4375	124	4.9	1	0.2	2	0	826
102.302	60	40.7	155	63	22	2021-09-26	2021-10-21	2023-12-31	0	0	0	0	24.974	120	8.2	1.1	0.2	2	0	801
99.1754	53	38.6	155	66	22	2021-10-04	2021-10-08	2023-12-31	0	0	0	0	22.0604	112	7.9	1	0.5	2	0	814
98.8776	70	38.4	160	52	22	2021-10-02	2021-10-07	2023-12-31	0	0	0	0	27.3438	142	7.7	1.2	0.6	1	0	815
92.5603	50	37.3	160	79	22	2021-10-03	2021-10-10	2023-12-31	0	0	0	0	19.5312	129	3.1	1.6	0.4	2	0	812
84.9831	52.5	35	174	68	22	2021-10-04	2021-10-10	2023-12-31	0	0	1	0	17.3405	115	9.1	0.6	0.2	2	0	812
117.341	65	50.8	164	64	22	2021-10-07	2021-10-09	2023-12-31	0	0	0	0	24.1672	140	3.3	1.5	0.2	2	0	813
103.642	70	41.6	152	64	22	2021-10-07	2021-10-09	2023-12-31	0	0	0	0	30.2978	147	10.5	2.5	0.7	2	0	813
90.7394	60	36	175	72	22	2021-10-08	2021-10-12	2023-12-31	0	0	1	0	19.5918	111	6.9	0.8	0.7	2	0	810
108.854	60	45.1	158	74	22	2021-10-17	2021-10-22	2023-12-31	0	0	0	0	24.0346	148	7.7	1.1	0.5	3	0	800
85.7744	60	29.6	150	79	22	2021-10-24	2021-10-29	2023-12-31	0	0	0	0	26.6667	93	3.4	0.8	0.4	2	0	793
108.109	56	44.6	157	72	22	2021-10-21	2021-10-27	2023-12-31	0	0	0	0	22.719	157	6.7	0.8	0.5	2	0	795
99.0265	50	38.5	148	77	22	2021-10-21	2021-10-24	2023-12-31	0	0	0	0	22.8269	120	5.5	1.3	0.6	3	0	798
87.0222	45	34.6	155	60	22	2021-10-24	2021-10-30	2023-12-31	0	0	0	0	18.7305	78	6.54	0.7	0.52	1	0	792
94.2617	56	35.3	148	74	22	2021-10-25	2021-10-30	2023-12-31	0	0	0	0	25.5661	115	7.1	1.3	0.3	3	0	792
106.918	60	43.8	156	65	22	2021-10-26	2021-10-29	2023-12-31	0	0	0	0	24.6548	131	6	1.1	0.7	2	0	793
99.4732	60	38.8	158	73	22	2021-11-08	2021-11-14	2023-12-31	0	0	0	0	24.0346	111	10.8	0.5	0.7	2	0	777
95.1551	60	35.9	160	77	22	2021-11-11	2021-11-14	2023-12-31	0	0	0	0	23.4375	126	10.05	0.56	0.24	2	0	777
94.9069	45	40.2	156	79	22	2021-11-13	2021-11-17	2023-12-31	0	0	0	0	18.4911	132	8.3	1.1	0.6	2	0	774
94.5595	58	35.5	158	71	22	2021-11-14	2021-11-22	2023-12-31	0	0	0	0	23.2335	121	5.89	0.6	0.41	2	0	769
104.719	53	44.3	161	70	22	2021-11-23	2021-11-30	2023-12-31	0	0	0	0	20.4467	127	6.8	1.5	0.2	2	0	761
115.188	45	51.9	150	65	22	2021-11-29	2021-12-05	2023-12-31	0	0	0	0	20	160	7.5	2.1	0.8	3	0	756
95.1551	60	35.9	152	64	22	2021-11-30	2021-12-05	2023-12-31	0	0	0	0	25.9695	72	2.2	0.9	0.5	2	0	756
107.812	55	44.4	150	73	22	2021-12-02	2021-12-09	2023-12-31	0	0	0	0	24.4444	142	9.3	1.7	1	2	0	752
100.962	68	39.8	160	63	22	2021-12-11	2021-12-15	2023-12-31	0	0	0	0	26.5625	135	4.5	1	0.3	2	0	746
96.3463	75	36.7	170	75	22	2021-12-12	2021-12-17	2023-12-31	0	0	1	0	25.9516	106	4.9	0.8	0.2	2	0	744
98.8776	56	38.4	153	68	22	2021-12-15	2021-12-25	2023-12-31	0	0	0	0	23.9224	112	5.9	1.8	0.6	2	0	736
90.837	75	33	178	56	22	2021-12-17	2021-12-25	2023-12-31	0	0	1	0	23.6713	110	4.96	0.78	0.54	2	0	736
81.4563	65	26.7	170	76	22	2021-12-25	2021-12-28	2023-12-31	0	0	1	0	22.4913	43	6.39	1.01	0.34	2	0	733
102.879	50	42.6	155	64	22	2021-12-28	2022-01-10	2023-12-31	0	0	0	1	20.8117	144	6.4	1.6	0.2	2	0	720
98.0816	45	41.4	153	73	22	2022-01-06	2022-01-11	2023-12-31	1	0	0	0	19.2234	139	4.4	1.7	0.4	2	0	719
95.4529	55	36.1	155	79	22	2022-01-10	2022-01-12	2023-12-31	0	0	0	1	22.8928	112	11.2	0.4	0.4	2	0	718
104.238	54	42	156	63	22	2022-01-07	2022-01-12	2023-12-31	0	0	0	0	22.1893	135	4.8	0.8	0.3	2	0	718
100.069	60	39.2	150	77	22	2022-01-12	2022-01-16	2023-12-31	0	0	0	0	26.6667	137	7.9	1.5	0.5	2	0	714
99.6221	70	38.9	163	81	22	2022-01-16	2022-01-27	2023-12-31	0	0	0	0	26.3465	95	10.6	0.6	1	2	0	703
100.195	40	47.4	160	71	22	2022-01-17	2022-01-21	2023-12-31	0	0	0	0	15.625	153	18.1	1.1	0.4	2	0	709
95.0062	80	35.8	178	58	22	2022-01-17	2022-01-29	2023-12-31	0	0	1	0	25.2493	102	4.6	0.8	0.5	1	0	701
106.174	66	43.3	150	86	22	2022-01-21	2022-01-24	2022-12-29	1	0	0	0	29.3333	148	6.1	1	0.6	3	1	339
106.472	75	43.5	167	60	22	2022-01-24	2022-01-28	2023-12-31	0	0	1	0	26.8923	121	10.1	0.5	0.2	2	0	702
89.1674	38	37.8	148	58	22	2022-01-27	2022-01-30	2023-12-31	0	0	0	0	17.3484	143	7.4	1.6	0.4	2	0	700
98.282	65	38	160	69	22	2022-02-05	2022-02-10	2023-12-31	0	0	0	0	25.3906	103	7.2	1	0.3	2	0	689
106.769	59	43.7	160	69	22	2022-02-04	2022-02-08	2023-12-31	1	0	0	0	23.0469	152	8.08	0.79	0.41	2	0	691
100.664	75	39.6	170	69	22	2022-02-05	2022-02-10	2023-12-31	0	0	1	0	25.9516	124	3.8	1.1	0.3	3	0	689
89.8816	40	36.8	147	80	22	2022-02-05	2022-02-08	2023-12-31	0	0	0	0	18.5108	99	6.9	0.7	0.6	3	0	691
92.9216	58	34.4	155	71	22	2022-02-07	2022-02-12	2023-12-31	0	0	0	0	24.1415	79	6.3	1.3	0.84	2	0	687
115.257	67	49.4	160	64	22	2022-02-08	2022-02-14	2023-12-31	0	0	0	0	26.1719	140	8.64	1.08	0.53	2	0	685
92.4559	50	35.6	155	69	22	2022-02-11	2022-02-14	2023-12-31	0	0	0	0	20.8117	84	7.7	1.8	1.2	2	0	685
112.576	60	47.6	160	62	22	2022-02-09	2022-02-13	2023-12-31	0	0	0	0	23.4375	136	4.4	2.9	0.6	2	0	686
104.536	65	42.2	165	81	22	2022-02-22	2022-02-28	2023-12-31	0	0	1	0	23.8751	135	5.4	1.3	0.4	3	0	671
83.7274	40	33.6	150	85	22	2022-02-26	2022-03-01	2023-12-31	0	0	0	1	17.7778	117	4.3	1.8	0.4	3	0	670
107.514	55	44.2	155	56	22	2022-03-01	2022-03-07	2023-12-31	0	0	0	0	22.8928	146	7.3	2.3	0.9	2	0	664
94.8573	60	35.7	158	84	22	2022-03-02	2022-03-06	2023-12-31	1	0	0	0	24.0346	98	6.1	2.6	1.1	3	0	665
88.3433	40	36.7	150	70	22	2022-03-05	2022-03-10	2023-12-31	0	0	0	0	17.7778	131	3.7	0.6	0.4	2	0	661
96.7276	60	37.9	168	65	22	2022-03-09	2022-03-13	2023-12-31	0	0	0	0	21.2585	126	3.5	1.5	0.5	2	0	658
93.7351	54	36.1	160	78	22	2022-03-07	2022-03-12	2023-12-31	1	0	1	0	21.0938	96	4.75	0.7	0.4	3	0	659
100.218	75	39.3	156	69	22	2022-03-09	2022-03-14	2023-12-31	0	0	0	0	30.8185	106	4.83	0.8	0.44	2	0	657
93.2194	60	34.6	159	79	22	2022-03-10	2022-03-15	2023-12-31	0	0	0	0	23.7332	114	4.2	1	0.5	2	0	656
98.3551	53	39.7	160	50	22	2022-03-10	2022-03-19	2023-12-31	0	0	1	0	20.7031	118	13.98	0.5	0.46	2	0	652
98.1331	62	37.9	164	71	22	2022-03-11	2022-03-16	2023-12-31	0	0	1	0	23.0518	133	4.52	1.85	0.58	2	0	655
97.8353	66	37.7	162	60	22	2022-03-13	2022-03-21	2023-12-31	0	0	0	0	25.1486	129	3.7	1.2	0.4	2	0	650
87.2634	70	30.6	158	60	22	2022-03-20	2022-03-26	2023-12-31	0	0	0	0	28.0404	119	7.67	0.9	0.62	2	0	645
112.13	58	47.3	158	74	22	2022-03-23	2022-03-27	2023-12-31	0	0	0	0	23.2335	148	8.9	1.7	0.6	2	0	644
108.854	75	45.1	160	67	22	2022-04-10	2022-04-20	2023-12-31	0	0	1	0	29.2969	130	11.5	0.7	0.4	2	0	620
99.9653	54	39.6	158	68	22	2022-04-17	2022-04-27	2023-12-31	0	0	0	0	21.6311	124	5.8	1.1	0.3	2	0	613
93.3683	60	34.7	156	73	22	2022-04-17	2022-04-23	2023-12-31	0	0	0	0	24.6548	97	4.8	0.9	0.4	2	0	617
117.043	70	50.6	155	68	22	2022-05-15	2022-05-18	2023-12-31	0	0	0	0	29.1363	159	4.5	2	0.3	2	0	592
102.153	62	40.6	160	65	22	2022-05-25	2022-05-28	2023-12-31	0	0	0	0	24.2188	124	3.3	1.5	0.4	2	0	582
104.685	60	42.3	150	72	22	2022-05-27	2022-06-01	2023-12-31	1	0	0	0	26.6667	141	11.9	1.1	0.9	2	0	578
97.2397	81	37.3	162	74	22	2022-05-30	2022-06-05	2023-12-31	0	0	0	0	30.8642	109	4.9	1.5	0.5	2	0	574
107.365	65	44.1	160	66	22	2022-06-09	2022-06-14	2023-12-31	0	0	0	0	25.3906	144	8.7	1.57	1.1	3	0	565
104.685	57	42.3	152	68	22	2022-06-11	2022-06-19	2023-12-31	0	0	0	0	24.6711	123	2.94	1.6	0.34	2	0	560
111.832	54	47.1	150	79	22	2022-06-11	2022-06-17	2023-12-31	0	0	0	0	24	146	9.6	1.6	0.8	2	0	562
77.6225	40	29.5	150	87	22	2022-06-13	2022-06-16	2023-12-31	0	0	0	0	17.7778	71	6.53	0.4	0.54	2	0	563
102.749	65	41	159	55	22	2022-06-16	2022-06-21	2023-12-31	0	0	0	0	25.711	134	8.8	0.8	0.8	2	0	558
90.9224	50	36.2	160	59	22	2022-06-16	2022-06-21	2023-12-31	0	0	0	0	19.5312	126	11	1.5	0.6	2	0	558
108.109	70	44.6	166	67	22	2022-06-17	2022-06-22	2023-12-31	0	0	1	0	25.4028	126	11.6	1.1	0.3	1	0	557
97.9842	65	37.8	158	53	22	2022-06-18	2022-07-08	2023-12-31	0	0	0	0	26.0375	114	7.02	1.3	0.49	2	0	541
100.962	53	39.8	155	78	22	2022-06-27	2022-07-08	2023-12-31	1	0	0	0	22.0604	119	4.7	1.7	0.4	2	0	541
92.134	45	39.5	160	70	22	2022-06-28	2022-07-03	2023-12-31	0	0	0	0	17.5781	139	3.3	1.2	1.2	2	0	546
104.387	70	42.1	163	58	22	2022-06-29	2022-07-02	2023-12-31	0	0	0	0	26.3465	135	11.7	1.1	0.7	2	0	547
107.991	53	45.5	158	64	22	2022-07-02	2022-07-06	2023-12-31	0	0	0	0	21.2306	136	5.3	1.6	0.5	3	0	543
99.3243	75	38.7	150	78	22	2022-07-02	2022-07-07	2023-12-31	0	0	0	0	33.3333	128	7.8	0.6	0.38	2	0	542
97.9842	57	37.8	156	54	22	2022-07-03	2022-07-09	2023-12-31	0	0	0	0	23.4221	126	4.38	0.6	0.5	2	0	540
96.4952	70	36.8	160	72	22	2022-07-03	2022-07-09	2023-12-31	0	0	0	0	27.3438	112	10.74	0.57	0.78	1	0	540
109.152	70	45.3	167	65	22	2022-07-03	2022-07-09	2023-12-31	0	0	1	0	25.0995	124	10.87	0.73	0.43	1	0	540
103.791	63	41.7	156	76	22	2022-07-13	44758	2023-12-31	0	0	0	0	25.8876	164	3.65	1.3	0.32	3	0	533
101.111	60	39.9	156	56	22	2022-07-16	44763	2023-12-31	0	0	0	0	24.6548	119	5.1	1.1	0.4	2	0	528
100.962	60	39.8	155	81	22	2022-07-18	44765	2023-12-31	0	0	0	0	24.974	148	14.49	1.6	0.74	3	0	526
90.837	60	33	155	55	22	2022-07-21	44767	2023-12-31	0	0	0	0	24.974	107	9.16	0.7	1.05	2	0	524
105.623	54	43.4	158	80	22	2022-07-27	44773	2023-12-31	0	0	0	0	21.6311	123	10.8	0.5	0.2	3	0	518
102.6	64	40.9	167	58	22	2022-08-23	2022-09-02	2023-12-31	0	0	1	0	22.9481	123	5	1.8	0.5	2	0	485
103.41	55	42.1	160	53	22	2023-02-05	2023-02-12	2023-12-31	0	0	0	0	21.4844	138	6.83	0.93	0.51	1	0	322
102.153	55	40.6	155	89	22	2022-09-28	2022-10-01	2023-12-31	0	0	0	0	22.8928	137.8	4.73	2.18	0.76	1	0	456
95.285	50	37.5	155	68	22	2023-06-25	2023-07-03	2023-12-31	0	0	0	0	20.8117	132	5.6	0.86	0.56	1	0	181
108.407	65	44.8	170	51	22	2022-08-26	2022-08-29	2023-12-31	0	0	1	0	22.4913	152	2.3	1.9	0.4	1	0	489
96.1974	60	36.6	165	50	22	2023-03-27	2023-04-05	2023-12-31	0	0	1	0	22.0386	154	6.49	0.99	0.94	2	0	270
97.9842	65	37.8	165	65	22	2022-10-02	2022-10-09	2023-12-31	0	0	1	0	23.8751	145	5.8	1	0.4	2	0	448
93.8238	52	38.4	164	57	22	2022-08-10	2022-08-13	2023-12-31	1	0	1	0	19.3337	131	8.7	1.9	1	1	0	505
106.472	65	43.5	168	67	22	2022-11-23	2022-12-08	2023-12-31	0	0	1	0	23.03	130	11.3	1.31	0.57	2	0	388
102.004	65	40.5	165	65	22	2023-05-01	2023-05-07	2023-12-31	0	0	0	0	23.8751	139	2.88	2.82	0.31	2	0	238
107.067	57	43.9	160	65	22	2022-09-07	2022-09-12	2023-12-31	0	0	0	0	22.2656	113	3.86	2.13	0.18	1	0	475
93.815	65	35	160	54	22	2023-02-10	2023-02-23	2023-12-31	0	0	1	0	25.3906	117	8.39	0.39	0.58	2	0	311
96.5296	60	38.4	170	69	22	2023-02-27	2023-03-02	2023-12-31	0	0	1	0	20.7612	84	7.46	0.65	0.54	1	0	304
102.749	65	41	168	50	22	2022-10-21	2022-11-04	2023-12-31	0	0	1	0	23.03	153.7	12.04	1.53	0.63	2	0	422
89.6061	50	36.8	165	68	22	2023-06-14	2023-06-19	2023-12-31	0	0	0	0	18.3655	130	2.44	1.42	0.47	1	0	195
95.4529	80	36.1	160	61	22	2023-02-19	2023-02-22	2023-12-31	0	0	0	0	31.25	124	5.99	1.13	0.52	1	0	312
102.685	50	44.1	160	56	22	2023-02-01	2023-02-10	2023-12-31	0	0	0	0	19.5312	131	9.89	1.04	0.4	3	0	324
92.326	55	34	155	52	22	2022-08-30	2022-09-07	2023-12-31	0	0	0	0	22.8928	119	3.7	0.7	0.2	1	0	480
94.481	50	39.2	162	64	22	2023-05-14	2023-05-22	2023-12-31	1	0	0	0	19.052	132	2.9	1.26	0.24	2	0	223
100.813	65	39.7	165	96	22	2023-06-10	2023-06-14	2023-12-31	0	0	1	6	23.8751	128	4.59	1.03	0.59	1	0	200
104.387	65	42.1	157	63	22	2022-09-11	2022-09-18	2023-12-31	0	0	0	0	26.3702	126.1	4.79	1.08	0.28	3	0	469
86.8543	40	35.7	150	88	22	2022-11-29	2022-12-07	2023-12-31	0	0	0	0	17.7778	114	2.4	1.5	0.4	3	0	389
105.578	60	42.9	157	59	22	2023-07-21	2023-07-30	2023-12-31	0	0	0	0	24.3418	146	6.9	1.64	0.65	2	0	154
99.4732	61	38.8	162	53	22	2023-03-12	2023-03-25	2023-12-31	0	0	0	0	23.2434	113	4.8	0.69	0.45	2	0	281
96.793	60	37	158	58	22	2022-12-16	2022-12-20	2023-12-31	0	0	0	0	24.0346	105	6.35	0.71	0.32	2	0	376
102.302	73	40.7	168	51	22	2022-12-12	2022-12-20	2023-12-31	0	0	1	0	25.8645	135	7.3	1.7	0.6	2	0	376
103.196	65	41.3	155	65	22	2022-09-14	2022-09-17	2023-12-31	0	0	0	0	27.0552	118	5.69	1.34	0.48	1	0	470
97.8353	61	37.7	162	50	22	2022-10-06	2022-10-10	2023-12-31	0	0	0	0	23.2434	127	5	2.3	0.4	2	0	447
100.813	80	39.7	170	56	22	2022-11-19	2022-11-27	2023-12-31	0	0	1	0	27.6817	151.3	3.08	0.79	0.41	2	0	399
98.5798	54	38.2	140	74	22	2022-12-31	2023-01-07	2023-12-31	0	0	0	0	27.551	128	5.6	1.3	0.7	1	0	358
99.0265	60	38.5	150	55	22	2023-05-13	2023-05-20	2023-12-31	0	0	0	0	26.6667	132	4.66	1.84	0.5	1	0	225
98.263	50	39.5	155	66	22	2022-12-05	2022-12-11	2023-12-31	0	0	0	0	20.8117	128	6.6	0.7	0.3	1	0	385
98.4309	70	38.1	160	50	22	2023-07-08	2023-07-11	2023-12-31	0	0	0	0	27.3438	126	7.82	0.83	0.19	1	0	173
102.302	55	40.7	157	76	22	2023-05-17	2023-05-21	2023-12-31	0	1	0	2	22.3133	113	3.2	1.79	0.36	1	0	224
101.111	65	39.9	166	56	22	2022-10-14	2022-10-24	2023-12-31	0	0	1	0	23.5883	128	4.11	1.37	0.46	3	0	433
102.6	62	40.9	165	69	22	2022-11-20	2022-11-24	2023-12-31	0	0	1	0	22.7732	154	3.7	0.8	0.4	2	0	402
106.239	55	44	160	58	22	2023-05-17	2023-05-19	2023-12-31	0	0	0	0	21.4844	125	4.67	2.29	0.4	1	0	226
103.642	75	41.6	170	59	22	2022-07-27	2022-08-03	2023-12-31	0	0	1	0	25.9516	159	4.1	1.1	0.5	2	0	515
103.047	70	41.2	158	52	22	2022-10-03	2022-10-18	2023-12-31	0	0	0	0	28.0404	134	6.63	0.43	0.47	1	0	439
106.025	71	43.2	173	60	22	2023-04-10	2023-04-22	2023-12-31	0	0	1	1	23.7228	129	6.71	1	1.02	2	0	253
92.8458	53	36	160	51	22	2023-03-22	2023-04-04	2023-12-31	0	0	0	0	20.7031	114	9.16	0.77	0.4	1	0	271
106.62	68	43.6	160	55	22	2022-08-04	2022-08-11	2023-12-31	0	0	0	0	26.5625	99	3.8	1.2	0.3	2	0	507
107.514	67	44.2	153	52	22	2023-07-04	2023-07-08	2023-12-31	0	0	0	0	28.6215	131	3.06	2.25	0.42	2	0	176
98.4955	50	38.6	152	72	22	2022-11-01	2022-11-14	2023-12-31	0	0	0	7	21.6413	90	1.9	1	0.2	3	0	412
100.813	60	39.7	158	86	22	2023-05-04	2023-05-13	2023-12-31	1	1	0	1	24.0346	116	6.55	1.12	0.58	1	0	232
100.813	85	39.7	173	60	22	2023-04-24	2023-05-11	2023-12-31	0	0	1	0	28.4005	141	9.09	0.82	0.61	2	0	234
102.749	64	41	167	59	22	2022-07-27	2022-08-05	2023-12-31	0	0	1	0	22.9481	144.8	8.75	1.57	0.74	2	0	513
97.9842	70	37.8	170	63	22	2022-12-12	2023-01-02	2023-12-31	1	0	1	0	24.2215	121	8	0.7	0.8	2	0	363
102.551	54	43	163	56	22	2023-06-29	2023-07-01	2023-12-31	0	0	0	0	20.3244	124	2.69	2.42	0.32	1	0	183
103.493	75	41.5	170	54	22	2022-08-05	2022-08-16	2023-12-31	0	0	1	0	25.9516	147.7	5.03	1.82	0.57	2	0	502
101.856	62	40.4	162	65	22	2022-08-02	2022-08-07	2023-12-31	0	0	0	0	23.6244	145	5.2	1	0.6	1	0	511
103.493	65	41.5	155	65	22	2022-08-08	2022-08-12	2023-12-31	0	0	0	0	27.0552	118	4.9	1.4	0.4	1	0	506
100.516	66	39.5	160	72	22	2023-03-23	2023-03-31	2023-12-31	1	0	0	0	25.7812	137	1.82	1.14	0.28	1	0	275
98.2028	45	39.8	148	80	22	2022-08-01	2022-08-07	2023-12-31	0	0	0	1	20.5442	120.3	4.06	1.91	0.45	3	0	511
97.6619	58	37.8	163	51	22	2023-01-12	2023-01-15	2023-12-31	0	0	1	0	21.83	158	4.87	1.76	0.56	1	0	350
105.429	80	42.8	170	54	22	2022-12-09	2022-12-20	2023-12-31	0	0	1	0	27.6817	145	5.7	1.9	0.5	2	0	376
106.025	70	43.2	169	55	22	2022-12-19	2022-12-22	2023-12-31	0	0	1	0	24.5089	153	4.38	1.27	0.39	2	0	374
110.045	70	45.9	170	55	22	2023-01-17	2023-01-21	2023-12-31	0	0	1	0	24.2215	134	4.63	0.85	0.6	2	0	344
106.323	66	43.4	162	56	22	2023-05-23	2023-06-07	2023-12-31	0	0	0	0	25.1486	136	9.69	0.79	0.49	2	0	207
88.5121	50.5	37.2	170	56	22	2022-11-03	2022-11-14	2023-12-31	0	0	1	0	17.474	122	7	1.6	0.8	2	0	412
99.3243	65	38.7	162	56	22	2022-08-11	2022-08-20	2023-12-31	0	0	0	0	24.7676	122	3.3	1.1	0.2	1	0	498
101.558	57	40.2	155	57	22	2022-10-09	2022-10-19	2023-12-31	0	0	0	0	23.7253	134.4	6.09	0.86	0.29	1	0	438
105.131	60	42.6	156	58	22	2023-06-02	2023-06-06	2023-12-31	0	0	0	0	24.6548	122	3.53	1.3	0.46	1	0	208
101.558	85	40.2	186	58	22	2023-08-09	2023-08-13	2023-12-31	1	0	1	0	24.5693	144	3.67	1.45	0.52	2	0	140
105.131	70	42.6	175	59	22	2023-04-29	2023-05-15	2023-12-31	0	0	1	0	22.8571	141	13.46	0.69	0.85	2	0	230
102.153	65	40.6	164	59	22	2022-11-11	2022-11-16	2023-12-31	0	0	0	0	24.1672	131	5.3	0.66	0.37	2	0	410
93.7753	50	39.6	165	60	22	2022-09-20	2022-09-25	2023-12-31	0	0	0	0	18.3655	134.5	7.51	1.03	0.35	2	0	462
99.9199	70	39.1	167	61	22	2022-11-18	2022-11-28	2023-12-31	1	0	1	0	25.0995	131	6.6	0.9	0.6	3	0	398
104.66	58	42.5	163	61	22	2023-07-04	2023-07-24	2023-12-31	0	0	0	0	21.83	121	12.88	0.94	0.84	2	0	160
103.791	60	41.7	160	62	22	2023-04-26	2023-04-29	2023-12-31	0	0	0	0	23.4375	134	6.67	1.51	0.58	1	0	246
106.342	65	44.4	175	63	22	2022-10-22	2022-11-01	2023-12-31	0	0	1	0	21.2245	139	8.4	0.8	0.4	2	0	425
99.771	63	39	161	64	22	2022-08-27	2022-08-31	2023-12-31	1	0	1	0	24.3046	143	6.8	0.8	0.7	1	0	487
100.218	65	39.3	160	64	22	2022-10-30	2022-11-05	2023-12-31	0	0	0	0	25.3906	121	3.9	1.3	0.3	2	0	421
101.409	57	40.1	155	65	22	2023-07-17	2023-07-22	2023-12-31	0	0	0	0	23.7253	126	3.1	1.51	0.31	2	0	162
106.62	55	43.6	150	66	22	2022-07-19	2022-08-01	2023-12-31	0	0	0	0	24.4444	156	13	1.3	0.3	2	0	517
93.5232	62	35.5	170	66	22	2022-12-12	2022-12-18	2023-12-31	0	0	1	0	21.4533	140	3.89	1.35	0.53	2	0	378
95.4529	68	36.1	152	67	22	2022-09-25	2022-10-03	2023-12-31	1	1	0	1	29.4321	132	8.03	1.66	0.83	2	0	454
103.791	70	41.7	160	67	22	2023-05-14	2023-05-20	2023-12-31	0	0	1	0	27.3438	149	9.42	0.94	0.65	1	0	225
94.1128	80	35.2	175	67	22	2022-11-14	2022-11-28	2023-12-31	1	0	1	0	26.1224	108	22.9	1.35	1.17	3	0	398
103.051	48	44.1	156	68	22	2023-03-09	2023-03-12	2023-12-31	0	0	0	0	19.7239	131	3.8	2.7	0.48	1	0	294
97.9842	62	37.8	150	68	22	2023-07-05	2023-07-13	2023-12-31	0	0	0	0	27.5556	137	5.05	1.4	0.54	1	0	171
93.9983	60	36.7	170	68	22	2023-07-17	2023-07-22	2023-12-31	0	0	1	0	20.7612	146	4.25	0.8	0.41	2	0	162
93.7168	42	40.1	153	68	22	2023-02-19	2023-02-22	2023-12-31	0	0	0	0	17.9418	110	3.85	1.08	0.3	1	0	312
93.6661	70	34.9	162	68	22	2023-03-17	2023-03-24	2023-12-31	0	0	0	0	26.6728	114	6.24	1.81	0.58	1	0	282
97.9842	67	37.8	167	68	22	2023-05-09	2023-05-18	2023-12-31	0	0	1	0	24.0238	151	5.49	1.15	0.66	1	0	227
104.238	70	42	165	68	22	2023-07-12	2023-07-17	2023-12-31	0	0	0	0	25.7117	131	3.36	2.23	0.57	2	0	167
102.153	60	40.6	150	68	22	2022-08-10	2022-08-13	2023-12-31	0	0	0	0	26.6667	114	2.85	0.94	0.29	1	0	505
103.196	64	41.3	156	70	22	2023-07-10	2023-07-18	2023-12-31	1	0	0	6	26.2985	162	3.24	1.21	0.37	1	0	166
99.3243	60	38.7	162	70	22	2022-10-10	2022-10-15	2023-12-31	0	0	0	0	22.8624	134	6.1	1.1	0.5	1	0	442
99.0265	60	38.5	160	70	22	2022-09-25	2022-09-30	2023-12-31	0	0	0	0	23.4375	126	2.9	1.7	0.5	2	0	457
104.238	60	42	160	70	22	2022-12-11	2022-12-16	2023-12-31	0	0	0	0	23.4375	125	4.5	2.2	0.5	1	0	380
100.218	51	39.3	150	70	22	2022-10-06	2022-10-10	2023-12-31	0	0	0	0	22.6667	126	3.4	2.4	0.4	3	0	447
97.0908	68	37.2	158	71	22	2022-11-27	2022-12-03	2023-12-31	1	0	0	0	27.2392	128.4	5.37	1.92	0.73	2	0	393
103.345	66	41.4	160	71	22	2022-10-06	2022-10-18	2023-12-31	0	0	0	1	25.7812	128	4.4	1.5	0.4	2	0	439
100.069	60	39.2	158	71	22	2023-01-03	2023-01-06	2023-12-31	0	0	0	0	24.0346	77	3.09	1.66	0.37	3	0	359
109.747	78	45.7	158	71	22	2022-10-07	2022-10-10	2023-12-31	0	0	0	0	31.245	120	3.15	1.12	0.39	2	0	447
100.218	55	39.3	150	71	22	2022-08-06	2022-08-11	2023-12-31	0	0	0	0	24.4444	101	2.6	1.2	0.2	2	0	507
100.255	56	40.5	163	72	22	2022-10-19	2022-10-24	2023-12-31	0	0	0	0	21.0772	115	2.91	1.11	0.38	2	0	433
99.0265	65	38.5	165	73	22	2023-05-11	2023-05-17	2023-12-31	0	0	0	0	23.8751	125	4.57	0.96	0.46	1	0	228
92.7727	75	34.3	170	73	22	2023-06-13	2023-06-29	2023-12-31	1	1	1	1	25.9516	120	5.92	1.48	0.85	2	0	185
103.047	55	41.2	156	73	22	2023-01-25	2023-01-28	2023-12-31	0	0	0	0	22.6003	134	3.73	2.12	0.46	1	0	337
97.5058	38	43.4	148	73	22	2022-08-14	2022-08-19	2023-12-31	0	0	0	0	17.3484	144	3.8	0.5	0.4	2	0	499
106.025	55	43.2	156	74	22	2022-10-29	2022-11-01	2023-12-31	1	0	0	0	22.6003	126	2.4	1.1	0.3	2	0	425
101.707	57.5	40.3	150	75	22	2022-12-14	2022-12-18	2023-12-31	1	0	0	0	25.5556	117	5.2	1	0.4	1	0	378
93.0705	55	34.5	155	76	22	2023-02-01	2023-02-04	2023-12-31	0	0	0	0	22.8928	112	2.06	0.61	0.25	1	0	330
97.1713	58	39.1	168	77	22	2023-04-25	2023-05-02	2023-12-31	0	0	1	0	20.5499	137	3.02	0.56	0.29	1	0	243
95.6018	50	36.2	150	77	22	2023-08-19	2023-08-22	2023-12-31	0	0	0	0	22.2222	125	1.19	0.8	0.48	1	0	131
102.004	68	40.5	159	76	22	2022-10-06	2022-10-10	2023-12-31	1	1	0	1	26.8977	128	6.7	1.4	0.6	3	0	447
96.793	55	37	150	77	22	2023-07-22	2023-07-26	2023-12-31	1	0	0	0	24.4444	116	1.71	1.56	0.64	2	0	158
93.7311	55	35.6	160	77	22	2023-01-28	2023-02-02	2023-12-31	1	1	0	1	21.4844	102	3.34	0.99	0.33	1	0	332
96.6441	60	36.9	160	77	22	2022-12-01	2022-12-06	2023-12-31	0	0	0	0	23.4375	107	5.36	1.61	0.29	1	0	390
106.323	55	43.4	150	78	22	2022-11-10	2022-11-13	2023-12-31	0	0	0	0	24.4444	133	4.08	0.89	0.47	3	0	413
92.4749	57	34.1	160	78	22	2022-07-20	2022-08-06	2023-12-31	0	0	0	0	22.2656	112	9.44	0.42	0.34	1	0	512
97.6864	57	37.6	155	78	22	2022-09-21	2022-09-24	2023-12-31	0	0	0	0	23.7253	136.6	3.43	2.79	0.65	3	0	463
96.1974	55	36.6	155	78	22	2022-10-09	2022-10-14	2023-12-31	0	0	0	0	22.8928	130	4.1	2.4	0.5	1	0	443
99.879	55	40.4	162	78	22	2022-11-24	2022-11-29	2023-12-31	0	0	0	0	20.9572	121	4.7	1	0.4	1	0	397
90.2414	55	32.6	155	79	22	2023-03-22	2023-04-01	2023-12-31	0	0	0	0	22.8928	115	3.49	2.08	0.39	2	0	274
90.7531	55	33.6	160	80	22	2023-08-15	2023-08-19	2023-12-31	1	0	1	0	21.4844	122	4.4	1.06	0.32	1	0	134
82.7088	45	32.6	158	80	22	2022-10-09	2022-10-12	2022-12-30	0	1	0	1	18.026	126	3.55	1.13	0.78	1	1	79
97.9449	40	39.8	140	80	22	2022-09-03	2022-09-07	2023-12-31	0	0	0	0	20.4082	69	2.13	1.36	0.24	1	0	480
90.6117	50	34.7	156	81	22	2023-02-02	2023-02-05	2023-12-31	1	1	0	2	20.5457	133	5.77	1.94	0.73	1	0	329
99.3243	62	38.7	165	81	22	2023-05-27	2023-05-31	2023-12-31	0	0	0	0	22.7732	106	9.11	0.68	0.51	1	0	214
103.196	63	41.3	160	81	22	2023-02-03	2023-02-05	2023-12-31	0	0	0	0	24.6094	132	3.78	2.06	0.45	2	0	329
95.9406	48	39	155	82	22	2023-05-31	2023-06-03	2023-12-31	0	0	0	0	19.9792	128	6.36	1.61	0.57	1	0	211
97.5375	58	37.5	160	82	22	2023-05-11	2023-05-15	2023-12-31	0	0	1	0	22.6562	105	3.83	1.5	0.45	1	0	230
87.7101	63	30.9	156	83	22	2022-11-11	2022-11-20	2023-12-31	0	1	0	1	25.8876	71	4.8	1.3	0.4	1	0	406
88.0875	45	36.5	159	84	22	2022-08-13	2022-08-16	2023-12-31	0	0	0	0	17.7999	130	4.3	1.1	0.3	1	0	502
94.6342	61	38.2	175	87	22	2022-11-27	2022-12-04	2023-12-31	1	0	1	1	19.9184	121	2.6	1	0.3	3	0	392
95.304	53	36	150	88	22	2022-10-08	2022-10-12	2023-12-31	0	0	0	0	23.5556	118	3.54	2.03	0.8	1	0	445
91.345	45	38.4	158	92	22	2023-02-15	2023-02-19	2023-03-21	0	0	0	0	18.026	106	4.48	1.1	0.32	1	1	30
99.1754	69	38.6	160	74	22	2022-09-16	2022-10-08	2023-12-31	0	0	1	0	26.9531	146	10.6	0.8	0.5	3	0	449
96.0485	70	36.5	170	59	22	2022-08-18	2022-08-29	2023-12-31	0	0	1	0	24.2215	144	6.6	1.1	0.8	1	0	489
101.111	50	39.9	145	69	22	2022-10-15	2022-10-21	2023-12-31	0	0	0	0	23.7812	122.7	3.01	1.28	0.34	1	0	436
88.54	50	34.6	160	72	22	2023-06-04	2023-06-13	2023-12-31	0	0	0	0	19.5312	135	1.98	2.17	0.39	1	0	201
108.774	57	46.4	165	60	22	2023-01-16	2023-01-18	2023-12-31	0	0	0	0	20.9366	140	2.52	0.84	0.32	2	0	347
90.3903	70	32.7	165	67	22	2023-03-10	2023-03-15	2023-12-31	0	0	0	0	25.7117	120	4.36	1.6	0.29	2	0	291
86.9069	57	34.4	174	55	22	2023-02-08	2023-02-11	2023-02-21	0	0	1	6	18.8268	95	14.57	4.9	2.46	2	1	10
101.409	62	40.1	160	58	32	2018-11-29	2018-12-06	2023-12-31	0	0	0	0	24.2188	131	5.3	0.8	0.4	2	0	1851
92.6238	60	34.2	155	73	32	2018-12-03	2018-12-12	2023-10-21	0	0	0	0	24.974	99	4.1	1.1	0.3	2	1	1774
97.5375	64.5	37.5	165	64	32	2018-12-08	2018-12-21	2023-12-31	0	0	0	0	23.6915	135	5.8	0.5	0.4	2	0	1836
96.1974	52	36.6	152	63	32	2018-12-09	2018-12-13	2023-12-31	0	0	0	0	22.5069	121	5.6	0.6	0.6	2	0	1844
106.025	60	43.2	158	65	32	2018-12-09	2018-12-14	2023-12-31	0	0	0	0	24.0346	132	5.9	1.5	0.1	2	0	1843
105.212	45	45.2	150	67	32	2018-12-13	2018-12-20	2023-12-31	0	0	0	0	20	145	6.8	2.3	0.5	2	0	1837
103.791	55	41.7	156	54	32	2018-12-15	2018-12-23	2023-12-31	0	0	0	0	22.6003	117	4.6	1.4	0.3	2	0	1834
101.409	75	40.1	173	71	32	2018-12-20	2018-12-31	2023-12-31	0	0	1	0	25.0593	151	13.7	0.9	0.7	3	0	1826
97.6864	60	37.6	158	58	32	2018-12-21	2019-01-01	2023-12-31	1	0	0	0	24.0346	127	4.9	1	0.6	2	0	1825
104.536	60	42.2	163	55	32	2018-12-22	2019-01-08	2023-12-31	0	0	0	0	22.5827	158	6.8	1	0.6	1	0	1818
99.6221	60	38.9	158	79	32	2018-12-29	2019-01-06	2023-12-31	0	0	1	0	24.0346	120	9.3	0.8	0.3	3	0	1820
111.861	45	47.5	144	67	32	2018-12-30	2019-01-05	2023-12-31	0	0	0	0	21.7014	124	3	1.2	0.4	2	0	1821
102.004	65	40.5	159	75	32	2018-12-31	2019-01-07	2023-12-31	0	0	0	0	25.711	123	1.1	1	0.2	3	0	1819
89.3632	44	37	156	91	32	2019-01-04	2019-01-10	2021-09-30	0	0	0	0	18.0802	131	6.89	1.6	0.6	3	1	994
110.939	61	46.5	155	55	32	2019-01-08	2019-01-15	2023-12-31	0	0	0	0	25.3902	139	9.2	1.5	1.1	2	0	1811
82.2199	65	28.2	175	50	32	2019-01-10	2019-01-24	2023-12-31	0	0	1	0	21.2245	105	17.33	0.68	0.89	2	0	1802
79.6695	65	25.5	170	54	32	2019-01-11	2019-01-25	2023-12-31	0	0	1	0	22.4913	88	9.79	0.69	0.35	2	0	1801
97.0254	60	38.1	168	90	32	2019-01-13	2019-01-19	2023-12-31	0	0	1	0	21.2585	114	7	0.8	0.9	2	0	1807
99.4732	60	38.8	153	52	32	2019-01-14	2019-01-25	2023-12-31	0	0	0	0	25.6312	147	3.7	1.4	0.4	2	0	1801
109.45	73	45.5	170	81	32	2019-01-15	2019-01-22	2023-12-31	0	0	1	0	25.2595	136	9.8	0.7	0.2	2	0	1804
96.7194	50	41	163	63	32	2019-01-26	2019-02-01	2023-12-31	0	0	0	0	18.8189	110.7	7.31	0.72	0.33	1	0	1794
82.4656	50	34.6	175	89	32	2019-01-31	2019-02-03	2020-07-06	0	0	1	0	16.3265	71	6.2	0.9	0.3	3	1	519
102.6	67	40.9	162	53	32	2019-02-02	2019-02-03	2023-12-31	0	0	1	0	25.5296	129	6.2	1.1	0.4	2	0	1792
96.793	85	37	175	61	32	2019-02-06	2019-02-19	2023-12-31	0	0	1	0	27.7551	135	3.63	1.14	0.31	2	0	1776
97.0908	55	37.2	153	76	32	2019-02-13	2019-02-17	2023-12-31	0	0	0	0	23.4952	115	6.7	0.9	0.4	2	0	1778
94.8573	75	35.7	170	73	32	2019-02-23	2019-03-02	2023-12-31	0	0	1	0	25.9516	93	7	1.1	0.7	2	0	1765
100.664	60	39.6	155	79	32	2019-02-25	2019-03-04	2023-12-31	0	0	0	0	24.974	122	9.3	0.8	0.3	2	0	1763
96.0485	58	36.5	162	61	32	2019-02-24	2019-03-07	2023-12-31	0	0	0	0	22.1003	92	5.6	1.2	0.5	2	0	1760
96.4952	50	36.8	150	80	32	2019-02-24	2019-03-03	2023-12-31	1	0	0	0	22.2222	103	5.4	0.6	0.5	3	0	1764
96.6441	70	36.9	160	72	32	2019-02-24	2019-03-05	2023-12-31	1	0	0	0	27.3438	126	3.8	1.3	0.5	3	0	1762
108.109	67	44.6	172	53	32	2019-02-25	2019-03-19	2023-12-31	0	0	1	0	22.6474	124	8.5	0.6	0.2	2	0	1748
95.304	80	36	170	73	32	2019-02-26	2019-03-03	2023-12-31	0	0	1	0	27.6817	93	5.1	2.1	0.5	2	0	1764
110.939	70	46.5	167	66	32	2019-02-26	2019-03-07	2023-12-31	0	0	0	0	25.0995	164	7.3	0.9	0.6	1	0	1760
106.62	55	43.6	157	57	32	2019-02-28	2019-03-04	2023-12-31	1	1	0	1	22.3133	130	6.3	0.5	0	1	0	1763
91.3691	50	36.5	160	68	32	2019-03-01	2019-03-12	2023-12-31	1	0	0	0	19.5312	114	7.1	1	0.4	1	0	1755
90.1632	41	36.4	147	77	32	2019-03-04	2019-03-09	2023-12-31	0	0	0	0	18.9736	131	3.3	0.7	0.5	2	0	1758
101.217	45	45.6	160	57	32	2019-03-04	2019-03-10	2023-12-31	0	0	0	0	17.5781	114	3.3	1.3	0.2	2	0	1757
101.999	56	41	161	63	32	2019-03-08	2019-03-15	2023-12-31	0	0	0	0	21.6041	120	7.59	0.64	0.78	3	0	1752
99.1754	80	38.6	163	78	32	2019-03-09	2019-03-18	2023-12-31	0	0	0	0	30.1103	102	4.6	1.1	0.5	2	0	1749
102.6	67	40.9	150	67	32	2019-03-10	2019-03-23	2023-12-31	1	0	0	0	29.7778	117	6.2	1.3	0.5	2	0	1744
99.0512	50	40.7	157	50	32	2019-03-12	2019-03-25	2023-12-31	0	0	1	0	20.2848	121	3.1	1.8	0.3	1	0	1742
98.8776	60	38.4	165	58	32	2019-03-16	2019-03-21	2023-12-31	0	0	0	0	22.0386	120	8.9	0.6	0.7	2	0	1746
106.918	65	43.8	170	87	32	2019-03-18	2019-03-22	2023-12-31	0	0	1	0	22.4913	126	4.8	1.1	0.3	3	0	1745
99.0265	55	38.5	155	83	32	2019-03-18	2019-03-22	2023-12-31	0	0	0	0	22.8928	111	8.7	0.3	0.1	3	0	1745
97.0718	50	38.7	155	62	32	2019-03-22	2019-03-28	2023-12-31	0	0	0	0	20.8117	145	5.9	1.2	0.5	2	0	1739
98.282	59	38	155	64	32	2019-04-04	2019-04-15	2023-12-31	0	0	0	0	24.5578	101	8.5	1.1	0.5	2	0	1721
104.685	60	42.3	165	56	32	2019-04-09	2019-04-18	2023-12-31	0	0	0	0	22.0386	119	9.2	0.7	0.3	2	0	1718
101.856	60	40.4	160	61	32	2019-04-11	2019-04-16	2023-12-31	0	0	0	0	23.4375	127	5.59	0.72	0.39	2	0	1720
89.8712	48	33.2	150	82	32	2019-04-12	2019-05-01	2021-09-22	0	0	0	0	21.3333	97	7.97	0.8	0.85	3	1	875
106.174	60	43.3	152	82	32	2019-04-13	2019-04-18	2023-12-15	1	1	0	1	25.9695	137	10.6	0.7	0.1	3	1	1702
103.422	52	43.6	160	55	32	2019-04-13	2019-04-20	2023-12-31	1	0	0	8	20.3125	132	5	1.3	0.4	2	0	1716
103.196	69	41.3	167	56	32	2019-04-15	2019-04-30	2023-12-31	0	0	1	0	24.7409	130	3.8	1.1	0.3	2	0	1706
98.6603	45	40.8	150	78	32	2019-04-15	2019-04-21	2021-06-23	0	0	0	0	20	108	14.94	0.7	0.75	3	1	794
102.302	60	40.7	160	72	32	2019-04-18	2019-04-22	2023-12-31	0	0	0	0	23.4375	108	4.9	2	0.4	2	0	1714
99.0265	65	38.5	155	72	32	2019-04-19	2019-04-26	2023-12-31	0	0	0	0	27.0552	96	9.84	1.1	0.57	2	0	1710
100.813	62	39.7	150	68	32	2019-04-20	2019-04-26	2021-01-25	0	0	0	0	27.5556	119	4.7	1.6	0.2	2	1	640
94.4106	60	35.4	155	74	32	2019-04-21	2019-04-28	2023-12-31	0	0	0	0	24.974	124	5.7	1.5	0.9	2	0	1708
99.9199	73	39.1	158	66	32	2019-04-22	2019-04-27	2023-12-31	1	0	0	0	29.2421	112	9.3	0.6	0.2	3	0	1709
102.153	55	40.6	150	71	32	2019-04-22	2019-04-27	2023-12-31	0	0	0	0	24.4444	122	3.9	1.3	0.4	2	0	1709
94.5595	55	35.5	151	72	32	2019-04-23	2019-04-30	2023-12-31	0	0	0	0	24.1217	93	4.3	1.3	0.6	2	0	1706
100.516	70	39.5	165	67	32	2019-04-28	2019-05-14	2023-12-31	0	0	1	0	25.7117	152	2.3	1.1	0.3	2	0	1692
102.302	69	40.7	165	60	32	2019-04-30	2019-05-10	2023-12-31	0	0	1	0	25.3444	135	3.4	1.3	0.4	2	0	1696
99.6221	65	38.9	156	56	32	2019-05-01	2019-05-08	2023-12-31	0	0	0	0	26.7094	125	2.7	1.1	0.2	2	0	1698
100.552	62.5	40	170	61	32	2019-05-04	2019-05-24	2023-12-31	0	0	1	0	21.6263	113	6.08	1.95	0.43	2	0	1682
104.238	60	42	163	50	32	2019-05-05	2019-05-12	2021-02-12	0	0	0	0	22.5827	153	4.17	2.34	0.53	2	1	642
101.26	60	40	155	61	32	2019-05-08	2019-05-13	2023-12-31	0	0	0	0	24.974	128	6.5	1	0.3	2	0	1693
107.663	60	44.3	155	66	32	2019-05-08	2019-05-13	2023-12-31	0	0	0	0	24.974	150	8.9	1.9	0.8	2	0	1693
98.1331	70	37.9	160	67	32	2019-05-10	2019-05-25	2023-12-31	0	0	1	0	27.3438	105	2.9	0.8	0.5	3	0	1681
98.0218	40	43.2	150	87	32	2019-05-11	2019-05-19	2023-12-31	0	0	0	0	17.7778	130	6.3	0.8	0.4	2	0	1687
98.1331	70	37.9	160	69	32	2019-05-13	2019-05-25	2023-12-31	0	0	0	0	27.3438	132	3.7	0.8	0.4	2	0	1681
107.365	90	44.1	165	51	32	2019-05-15	2019-05-24	2023-12-31	0	0	0	0	33.0579	166	4.7	2.4	0.7	2	0	1682
105.876	60	43.1	155	61	32	2019-05-25	2019-05-30	2023-12-31	0	0	0	0	24.974	129	5.4	1.6	0.4	2	0	1676
98.9272	45	42.9	156	69	32	2019-05-25	2019-05-31	2023-12-31	0	0	0	0	18.4911	143	4.8	1.2	0.4	3	0	1675
96.4952	60	36.8	165	80	32	2019-05-25	2019-05-30	2023-12-31	0	0	0	0	22.0386	127	5.3	0.9	0.6	3	0	1676
104.983	50	42.5	150	75	32	2019-05-25	2019-06-03	2023-12-31	0	0	0	0	22.2222	120	4.2	1.1	0.4	2	0	1672
106.025	74	43.2	156	74	32	2019-05-31	2019-06-11	2023-12-31	0	0	0	0	30.4076	121	5.3	1	0.4	3	0	1664
91.8625	40	40.5	155	83	32	2019-06-04	2019-06-10	2023-12-31	1	0	0	0	16.6493	118.8	7.4	1.9	0.52	3	0	1665
105.429	60	42.8	162	65	32	2019-06-05	2019-06-13	2023-12-31	0	0	0	0	22.8624	127	5.7	1	0.3	2	0	1662
97.2397	62	37.3	144	66	32	2019-06-06	2019-06-10	2023-12-31	0	0	0	0	29.8997	80	7.1	1.2	0.9	2	0	1665
106.472	70	43.5	155	61	32	2019-06-07	2019-06-19	2023-12-31	0	0	0	0	29.1363	149	8.9	1.1	0.6	2	0	1656
98.8367	55	39.7	162	73	32	2019-06-14	2019-06-22	2023-12-31	0	0	0	0	20.9572	131	6.9	0.7	0.4	2	0	1653
83.246	38	32.9	145	75	32	2019-06-23	2019-06-30	2023-12-31	0	0	0	0	18.0737	128	6.1	1.3	1.1	2	0	1645
103.94	61	41.8	165	55	32	2019-06-23	2019-06-29	2023-12-31	0	0	0	0	22.4059	132	4	0.85	0.3	2	0	1646
100.813	70	39.7	172	56	32	2019-06-28	2019-07-16	2023-12-31	0	0	1	0	23.6614	103	5.44	1.21	0.52	3	0	1629
113.023	60	47.9	158	76	32	2019-07-02	2019-07-07	2023-12-31	0	0	0	0	24.0346	125	8.9	1.4	0.5	2	0	1638
96.6441	69	36.9	167	53	32	2019-07-03	2019-07-07	2023-12-31	0	0	0	0	24.7409	100	5.4	0.8	0.6	2	0	1638
82.2008	60	27.2	165	63	32	2019-07-07	2019-07-14	2023-12-31	0	0	0	0	22.0386	96	7.08	0.58	0.78	2	0	1631
104.834	76	42.4	173	51	32	2019-07-08	2019-07-26	2023-12-31	0	1	1	1	25.3934	124	6.7	1.4	0.6	2	0	1619
108.258	60	44.7	160	66	32	2019-07-17	2019-07-25	2023-12-31	1	0	0	0	23.4375	119	6.8	0.4	0.1	2	0	1620
95.1551	65	35.9	168	54	32	2019-07-17	2019-07-27	2023-12-31	1	0	1	0	23.03	121	4.7	1.4	0.8	2	0	1618
102.898	70	41.1	159	70	32	2019-07-21	2019-08-03	2023-12-31	0	0	0	0	27.6888	122	4	1.6	0.3	2	0	1611
97.2397	64	37.3	160	80	32	2019-07-24	2019-07-29	2023-12-31	0	0	0	0	25	141	4.5	1.3	0.8	2	0	1616
96.961	65	38.1	175	51	32	2019-07-25	2019-08-21	2023-12-31	0	0	1	0	21.2245	107	9.64	0.6	0.63	2	0	1593
98.4309	62	38.1	162	79	32	2019-07-26	2019-08-03	2023-12-31	0	0	0	0	23.6244	131	17.05	0.6	0.66	2	0	1611
95.7507	73	36.3	170	69	32	2019-07-26	2019-08-02	2023-12-31	0	0	1	0	25.2595	137	5	1.2	0.4	2	0	1612
95.1551	60	35.9	160	51	32	2019-07-26	2019-08-11	2023-12-31	0	0	0	0	23.4375	121	7.7	0.9	0.4	1	0	1603
99.1754	60	38.6	165	68	32	2019-07-31	2019-08-14	2023-12-31	0	0	0	0	22.0386	131	3	1.8	0.4	2	0	1600
107.216	65	44	165	56	32	2019-07-31	2019-08-13	2023-12-31	0	0	0	0	23.8751	123	13.9	0.4	0.4	2	0	1601
109.301	60	45.4	164	63	32	2019-08-03	2019-08-10	2023-12-31	0	0	1	0	22.3081	129	9.8	0.7	0.4	2	0	1604
108.64	60	45.9	168	61	32	2019-08-03	2019-08-09	2023-12-31	0	0	1	0	21.2585	144	10.9	0.9	0.5	1	0	1605
103.493	70	41.5	165	63	32	2019-08-04	2019-08-09	2023-12-31	0	0	0	0	25.7117	152	7.7	0.6	0.2	2	0	1605
92.4749	60	34.1	165	72	32	2019-08-05	2019-08-11	2023-12-31	0	0	1	0	22.0386	141	10.92	0.9	0.76	3	0	1603
102.004	69	40.5	152	53	32	2019-08-05	2019-08-10	2023-12-31	0	0	0	0	29.865	124	7.4	1.1	0.8	2	0	1604
88.3057	81	31.3	175	71	32	2019-08-06	2019-08-13	2023-12-31	0	0	1	0	26.449	88	5.89	1.26	0.75	2	0	1601
92.9216	55	34.4	158	73	32	2019-08-07	2019-08-13	2023-12-31	0	0	0	0	22.0317	99	6.6	0.8	0.5	2	0	1601
94.5595	65	35.5	155	61	32	2019-08-10	2019-08-16	2023-12-31	0	0	0	0	27.0552	135	6	1	0.3	2	0	1598
109.896	58	45.8	158	74	32	2019-08-11	2019-08-20	2023-06-02	0	0	0	0	23.2335	139	10.3	0.9	0.6	2	1	1382
94.1128	63	35.2	160	80	32	2019-08-12	2019-09-06	2023-04-02	1	0	0	1	24.6094	104	8	2.4	0.9	3	1	1304
96.0485	55	36.5	155	55	32	2019-08-16	2019-08-24	2023-12-31	0	0	0	0	22.8928	115	4.6	1	0.3	2	0	1590
96.793	55	37	155	61	32	2019-08-16	2019-09-04	2023-12-31	0	0	0	0	22.8928	122	7.8	1.2	1	2	0	1579
111.534	60	46.9	153	64	32	2019-08-23	2019-08-28	2023-12-31	0	0	0	0	25.6312	135	8.8	1.3	0.7	3	0	1586
96.6352	70	37.7	181	52	32	2019-08-27	2019-09-18	2023-12-31	0	0	1	0	21.3669	138	7.99	2.58	1.07	3	0	1565
96.5757	45	39.4	150	77	32	2019-08-29	2019-09-09	2022-11-03	0	0	0	0	20	136	9	1.7	0.5	3	1	1151
101.111	48	39.9	145	54	32	2019-09-03	2019-09-13	2023-12-31	0	0	0	0	22.83	122	5.8	2	0.5	2	0	1570
107.921	50	49.1	165	71	32	2019-09-06	2019-09-11	2023-12-31	0	0	0	0	18.3655	139	8	0.9	0.3	2	0	1572
96.4952	65	36.8	165	54	32	2019-09-09	2019-09-24	2023-12-31	0	0	1	0	23.8751	120	9.9	0.7	0.4	2	0	1559
105.818	56	46.4	170	66	32	2019-09-09	2019-09-16	2023-12-31	0	0	1	0	19.3772	119	8.9	0.8	0.3	2	0	1567
106.769	60	43.7	165	83	32	2019-09-10	2019-09-14	2023-12-31	1	0	1	0	22.0386	122	4.5	0.8	0.4	2	0	1569
100.664	63	39.6	160	65	32	2019-09-15	2019-09-26	2023-12-31	0	0	0	0	24.6094	122	6.3	0.5	0.3	1	0	1557
99.1754	70	38.6	160	54	32	2019-09-17	2019-09-21	2023-12-31	0	0	0	0	27.3438	131	4.7	0.6	0.1	1	0	1562
104.66	58	42.5	163	53	32	2019-09-17	2019-09-21	2023-12-31	0	0	0	0	21.83	126	2.6	1.3	0.2	2	0	1562
93.2194	65	34.6	156	68	32	2019-09-17	2019-09-26	2023-12-31	0	1	0	1	26.7094	99	5.65	1.3	0.61	2	0	1557
103.791	68	41.7	165	86	32	2019-09-18	2019-09-26	2020-09-17	0	0	1	0	24.977	147	3.3	0.6	0.3	2	1	357
96.9419	60	37.1	158	71	32	2019-09-21	2019-09-27	2023-12-31	0	0	0	0	24.0346	101	4.3	1.4	0.5	3	0	1556
103.493	60	41.5	158	71	32	2019-09-24	2019-10-02	2023-12-31	1	1	0	2	24.0346	126	4.4	2.3	0.4	2	0	1551
107.898	62	44.5	168	72	32	2019-09-24	2019-09-29	2023-01-03	0	0	1	0	21.9671	135	9	0.7	0.4	3	1	1192
105.727	75	43	170	61	32	2019-09-25	2019-09-28	2023-12-31	0	0	1	0	25.9516	145	6.74	1.76	0.61	2	0	1555
111.832	75	47.1	172	69	32	2019-09-25	2019-10-06	2023-12-31	0	0	1	0	25.3515	123	16.9	1.5	0	2	0	1547
92.326	50	34	150	65	32	2019-09-30	2019-10-12	2023-12-31	0	0	0	0	22.2222	117	6.9	1.1	0.7	2	0	1541
96.793	60	37	159	70	32	2019-10-04	2019-10-16	2023-12-31	1	1	0	1	23.7332	128	15.97	0.9	0.79	2	0	1537
105.194	58	45.1	170	72	32	2019-10-05	2019-10-15	2023-12-24	0	0	1	0	20.0692	153	6.88	1.67	0.68	2	1	1531
106.899	50	45.3	155	56	32	2019-10-06	2019-10-12	2023-12-31	0	0	0	0	20.8117	142	5.7	1.6	0.6	2	0	1541
96.3231	50	37.5	153	59	32	2019-10-06	2019-10-10	2023-12-31	0	0	0	0	21.3593	105	5.68	0.9	0.52	2	0	1543
102.749	50	41	145	62	32	2019-10-06	2019-10-12	2023-12-31	0	0	0	0	23.7812	133	3.6	2.2	0.3	2	0	1541
101.26	75	40	160	81	32	2019-10-07	2019-10-10	2023-12-31	0	0	1	0	29.2969	134	7.9	1	1	3	0	1543
91.1692	60	34.8	170	54	32	2019-10-09	2019-11-02	2023-12-31	0	0	1	0	20.7612	117	6	1.5	0.6	2	0	1520
93.5533	65	35.5	174	51	32	2019-10-10	2019-10-22	2023-12-31	0	0	1	0	21.4692	124	4.73	1.44	0.49	2	0	1531
100.218	75	39.3	170	58	32	2019-10-10	2019-10-23	2023-12-31	0	0	1	0	25.9516	146	5	1.6	0.4	2	0	1530
86.5565	40	35.5	150	79	32	2019-10-13	2019-10-18	2023-12-31	0	0	0	0	17.7778	118	9.6	1	0.8	2	0	1535
98.282	63	38	160	74	32	2019-10-18	2019-10-26	2023-12-31	0	0	1	0	24.6094	122	5.45	0.54	0.33	3	0	1527
104.238	60	42	163	53	32	2019-10-20	2019-11-02	2023-12-31	0	0	0	0	22.5827	118	4.6	2	0.3	1	0	1520
110.492	60	46.2	163	70	32	2019-10-27	2019-11-01	2023-12-31	0	0	0	0	22.5827	127	6.8	1.1	0.6	2	0	1521
109.896	64	45.8	160	72	32	2019-11-01	2019-11-07	2023-12-31	0	0	0	0	25	138	10.5	0.8	0.5	2	0	1515
95.2117	45	40.1	155	82	32	2019-11-04	2019-11-09	2023-12-31	1	0	0	0	18.7305	121	5.3	1.6	0.7	3	0	1513
104.089	60	41.9	156	60	32	2019-11-04	2019-11-09	2023-12-31	0	0	0	0	24.6548	126	10.4	0.7	0.6	2	0	1513
100.516	75	39.5	175	65	32	2019-11-07	2019-11-20	2023-12-31	0	0	1	0	24.4898	108	4.52	1.46	0.72	2	0	1502
93.9639	85	35.1	175	62	32	2019-11-09	2019-11-15	2023-12-31	0	0	1	0	27.7551	115	5	0.7	0.7	2	0	1507
105.876	62	43.1	160	72	32	2019-11-10	2019-11-15	2023-06-11	1	1	0	3	24.2188	149	7.7	1	0.6	2	1	1304
101.111	68	39.9	155	50	32	2019-11-10	2019-11-21	2023-12-31	0	0	0	0	28.3039	143	4.3	1.9	0.4	2	0	1501
100.069	60	39.2	155	68	32	2019-11-11	2019-11-16	2023-12-31	0	0	0	0	24.974	104	2.6	0.6	0.2	2	0	1506
99.9199	62	39.1	163	64	32	2019-11-12	2019-11-23	2023-12-31	0	0	0	0	23.3355	115	2.4	0.9	0.3	1	0	1499
104.238	60	42	155	68	32	2019-11-14	2019-11-23	2023-12-31	0	0	0	0	24.974	131	6.7	1.2	0.5	2	0	1499
106.174	70	43.3	170	58	32	2019-11-15	2019-11-30	2023-12-31	0	0	1	0	24.2215	127	7.3	2	0.6	2	0	1492
105.131	80	42.6	170	91	32	2019-11-16	2019-11-21	2021-05-14	1	0	1	0	27.6817	177	3.85	1.19	0.36	2	1	540
110.939	50	46.5	150	82	32	2019-11-22	2019-12-01	2023-12-31	0	0	0	0	22.2222	157	7.5	2.1	0.6	2	0	1491
106.323	67	43.4	155	76	32	2019-11-25	2019-11-30	2023-12-31	0	0	0	0	27.8876	135	3.2	1.1	0.1	2	0	1492
100.729	55	40.3	160	54	32	2019-11-28	2019-12-03	2023-12-31	0	0	0	0	21.4844	135	3.8	0.9	0.3	1	0	1489
104.387	87	42.1	167	54	32	2019-11-28	2019-12-03	2023-12-31	0	0	0	0	31.1951	126	5.6	1.4	0.5	2	0	1489
92.4065	45	36.6	150	64	32	2019-11-29	2019-12-05	2023-12-31	0	0	0	0	20	93	8.3	0.9	0.8	2	0	1487
102.004	70	40.5	175	76	32	2019-11-30	2019-12-07	2023-12-31	0	0	1	0	22.8571	127	3.3	0.9	0.3	2	0	1485
102.6	75	40.9	178	55	32	2019-11-30	2019-12-12	2023-12-31	0	0	1	0	23.6713	105	6.4	1.3	0.7	2	0	1480
97.5375	63	37.5	168	68	32	2019-11-30	2019-12-04	2023-12-31	0	0	1	0	22.3214	127	10	1.8	0.5	2	0	1488
91.7471	55	35.9	165	87	32	2019-12-01	2019-12-04	2023-12-31	0	0	1	0	20.202	139	7.46	0.9	0.55	2	0	1488
66.9437	45	22.3	159	62	32	2019-12-03	2019-12-08	2023-12-31	0	0	0	0	17.7999	84	3.5	0.7	0.3	2	0	1484
104.978	70	43	180	82	32	2019-12-04	2019-12-11	2023-12-31	1	0	1	0	21.6049	130	10.8	1.6	0.7	2	0	1481
94.415	63	36.3	172	54	32	2019-12-07	2019-12-27	2023-12-31	0	0	1	0	21.2953	104	4	0.5	0.4	2	0	1465
95.1551	70	35.9	160	56	32	2019-12-08	2019-12-13	2023-12-31	1	0	0	0	27.3438	138	6	1.4	0.6	2	0	1479
104.238	65	42	165	65	32	2019-12-11	2019-12-19	2023-12-31	0	0	0	0	23.8751	148	6.8	0.6	0.6	2	0	1473
87.6316	50	34.6	162	76	32	2019-12-12	2019-12-15	2021-04-04	0	0	0	0	19.052	86	4.5	1	0.5	4	1	476
105.28	50	42.7	150	66	32	2019-12-12	2019-12-19	2023-12-31	0	0	0	0	22.2222	129	5.1	1.3	0.5	2	0	1473
100.813	65	39.7	150	66	32	2019-12-13	2019-12-22	2023-12-31	0	0	0	0	28.8889	117	6	1.6	0.4	2	0	1470
116.597	70	50.3	155	78	32	2019-12-15	2019-12-19	2023-12-31	0	0	0	0	29.1363	124	6.5	1	0.2	2	0	1473
82.2199	65	28.2	175	66	32	2019-12-16	2019-12-29	2023-12-31	0	0	1	0	21.2245	82	4.97	2.57	1.2	2	0	1463
100.069	50	39.2	150	62	32	2019-12-18	2019-12-27	2023-12-31	0	0	0	0	22.2222	129	8.5	1.1	0.5	2	0	1465
104.387	55	42.1	155	69	32	2019-12-19	2019-12-25	2023-12-31	0	0	0	0	22.8928	145	6.9	1.3	0.6	2	0	1467
94.7084	60	35.6	165	54	32	2019-12-22	2020-01-08	2023-12-31	0	0	0	0	22.0386	127	5.26	0.95	0.52	2	0	1453
86.5189	67	30.1	168	55	32	2019-12-23	2020-01-08	2023-12-31	0	0	1	0	23.7387	95	7.71	1.03	0.58	1	0	1453
94.2961	60	36.9	170	89	32	2019-12-27	2020-01-07	2023-06-25	0	0	1	0	20.7612	121	2.1	1.6	0.5	2	1	1265
98.4309	62	38.1	160	66	32	2019-12-25	2019-12-30	2023-12-31	0	0	0	0	24.2188	131	5.4	1.4	0.5	2	0	1462
100.664	70	39.6	170	54	32	2019-12-31	2020-01-19	2023-12-31	0	0	1	0	24.2215	116	4.2	1.5	0.3	2	0	1442
94.1128	75	35.2	165	70	32	2020-01-03	2020-01-24	2023-12-31	0	0	1	0	27.5482	88	4.8	0.5	0.5	2	0	1437
92.326	80	34	160	58	32	2020-01-04	2020-01-19	2023-12-31	0	0	0	0	31.25	78	6.9	0.7	0.5	2	0	1442
109.003	60	45.2	150	71	32	2020-01-08	2020-01-15	2023-12-31	0	0	0	0	26.6667	140	7.4	1.8	0.8	1	0	1446
104.089	60	41.9	150	72	32	2020-01-08	2020-01-15	2023-12-31	0	0	0	0	26.6667	123	6.73	1.2	0.31	2	0	1446
94.3471	50	38.5	160	62	32	2020-01-12	2020-01-29	2023-12-31	0	0	0	0	19.5312	145	5.5	0.9	0.5	2	0	1432
101.941	49	42.5	155	73	32	2020-01-13	2020-01-17	2023-12-31	0	0	0	0	20.3954	128	2.4	2.4	0.3	2	0	1444
104.089	68	41.9	150	83	32	2020-01-15	2020-01-19	2023-12-31	0	0	0	0	30.2222	156	5	0.8	0.5	2	0	1442
98.8776	65	38.4	165	67	32	2020-01-25	2020-02-02	2023-12-31	0	0	0	0	23.8751	135	2.9	1.3	0.4	1	0	1428
91.1348	65	33.2	170	71	32	2020-02-06	2020-02-16	2023-01-03	0	0	1	0	22.4913	127	4.91	0.91	0.75	1	1	1052
103.791	60	41.7	160	55	32	2020-02-19	2020-02-24	2023-12-31	0	0	0	0	23.4375	137	3.3	1.3	0.3	2	0	1406
93.815	62	35	161	64	32	2020-02-20	2020-03-03	2023-12-31	1	0	0	0	23.9188	124	2.7	0.5	0.3	2	0	1398
99.9199	62	39.1	159	62	32	2020-02-21	2020-02-29	2023-12-31	0	0	0	0	24.5243	134	9.5	1.3	0.4	2	0	1401
97.9842	65	37.8	164	66	32	2020-02-26	2020-02-29	2023-12-31	0	0	0	0	24.1672	129	3.7	1.4	0.4	2	0	1401
91.787	45	37.8	155	83	32	2020-03-01	2020-03-04	2023-12-31	0	0	0	0	18.7305	139	4.1	1.9	0.7	2	0	1397
98.4309	57	38.1	158	59	32	2020-03-01	2020-03-05	2023-12-31	0	0	0	0	22.8329	133	6.9	1.5	0.7	2	0	1396
95.304	63	36	155	63	32	2020-03-03	2020-03-08	2023-12-31	0	0	0	0	26.2227	106	5.53	1.1	0.46	2	0	1393
114.512	55	48.9	155	73	32	2020-03-03	2020-03-10	2023-12-31	0	0	0	0	22.8928	142	8.2	1.5	0.7	2	0	1391
96.6441	65	36.9	165	56	32	2020-03-06	2020-03-12	2023-12-31	1	0	0	0	23.8751	114	4.7	1.1	0.7	1	0	1389
101.707	59	40.3	155	67	32	2020-03-07	2020-03-13	2023-12-31	0	0	0	0	24.5578	133	4.2	0.7	0.4	2	0	1388
96.0485	70	36.5	165	60	32	2020-03-08	2020-03-13	2023-12-31	0	0	0	0	25.7117	117	2.8	1.2	0.3	2	0	1388
100.069	60	39.2	160	60	32	2020-03-09	2020-03-11	2023-12-31	0	0	0	0	23.4375	123	9.48	0.97	0.83	2	0	1390
95.4529	68	36.1	165	51	32	2020-03-09	2020-03-25	2023-12-31	0	0	1	0	24.977	119	5.2	0.8	0.7	2	0	1376
99.5615	50	43.2	164	67	32	2020-03-09	2020-03-13	2023-12-31	0	0	0	0	18.5901	134	5	1.5	0.7	2	0	1388
94.1458	47	38	154	70	32	2020-03-11	2020-03-14	2023-12-31	0	0	0	0	19.8178	113	6.47	0.8	0.42	2	0	1387
99.9199	84	39.1	176	50	32	2020-03-11	2020-03-24	2023-12-31	0	0	1	0	27.1178	110	6.2	1.42	0.71	1	0	1377
100.664	65	39.6	170	70	32	2020-03-14	2020-03-17	2023-12-31	0	0	1	0	22.4913	117	7.7	1.1	0.5	2	0	1384
104.45	57	42.5	162	68	32	2020-03-15	2020-04-01	2023-12-31	0	0	0	0	21.7193	144	6.6	2.4	0.7	2	0	1369
107.223	57	44.7	163	78	32	2020-03-16	2020-03-20	2021-02-19	0	0	1	0	21.4536	118	12.1	0.8	0.2	3	1	336
61.886	42	17.8	150	86	32	2020-03-18	2020-03-22	2023-12-31	0	0	1	0	18.6667	76	21.64	3.1	1.45	2	0	1379
105.578	70	42.9	167	83	32	2020-03-19	2020-03-25	2023-12-31	0	0	1	0	25.0995	150	14	1.1	0.7	2	0	1376
103.493	60	41.5	160	51	32	2020-03-19	2020-03-30	2023-12-31	0	0	1	0	23.4375	125	6.6	1.2	0	1	0	1371
96.2746	52	38.8	160	65	32	2020-03-19	2020-03-26	2023-12-31	0	0	0	0	20.3125	133	6.6	2.4	0.8	2	0	1375
94.5595	64	35.5	160	68	32	2020-03-25	2020-04-03	2023-12-31	0	0	0	0	25	105	5.4	0.4	2.6	2	0	1367
93.5172	70	34.8	175	70	32	2020-03-30	2020-04-18	2023-12-31	0	0	1	0	22.8571	92	3.3	1.2	0.3	3	0	1352
95.4529	80	36.1	156	71	32	2020-04-05	2020-04-11	2023-12-31	1	0	0	0	32.8731	106	8.5	0.4	0.1	3	0	1359
95.0052	52	40.9	170	72	32	2020-04-05	2020-04-18	2023-12-31	0	0	1	0	17.9931	101	12	1.5	0.2	2	0	1352
102.283	50	42.2	155	84	32	2020-04-07	2020-04-11	2020-05-16	0	0	0	0	20.8117	120	7.9	1.4	0.4	3	1	35
100.218	72	39.3	170	53	32	2020-04-07	2020-04-16	2023-12-31	0	0	1	0	24.9135	126	7.7	1.4	0.3	1	0	1354
93.0705	65	34.5	167	61	32	2020-04-09	2020-04-21	2023-12-31	1	0	1	0	23.3067	77	5.37	0.86	0.83	2	0	1349
102.898	67	41.1	165	68	32	2020-04-10	2020-04-17	2023-12-31	0	0	1	2	24.6097	137	6	1.2	0.3	2	0	1353
103.047	80	41.2	172	65	32	2020-04-10	2020-04-16	2023-12-31	0	0	1	0	27.0416	135	15.91	0.86	1.76	2	0	1354
79.8184	59	25.6	162	59	32	2020-04-11	2020-04-17	2023-12-31	0	0	0	0	22.4813	98	5.01	0.67	0.51	1	0	1353
86.5397	58	31	165	55	32	2020-04-14	2020-04-17	2023-12-31	0	0	1	0	21.3039	112	6.6	1.2	1.2	2	0	1353
85.4918	44	34.4	156	73	32	2020-04-15	2020-04-20	2023-12-31	0	0	0	0	18.0802	106	3.1	1	0.5	2	0	1350
111.118	53	47.6	158	64	32	2020-04-19	2020-04-25	2023-12-31	0	0	0	0	21.2306	134	3.9	1.9	0.6	2	0	1345
98.4476	55	40.4	165	87	32	2020-04-20	2020-04-25	2023-12-31	0	0	1	0	20.202	140	5.7	1.5	0.7	3	0	1345
95.6018	65	36.2	168	66	32	2020-04-21	2020-04-28	2023-12-31	0	0	1	0	23.03	132	7.4	1.1	1	2	0	1342
96.3463	65	36.7	150	73	32	2020-04-28	2020-05-02	2023-12-31	0	0	0	0	28.8889	112	4.2	1.7	0.5	2	0	1338
106.11	50	46.4	160	55	32	2020-04-28	2020-05-09	2023-12-31	0	0	0	0	19.5312	141	4.9	2.1	0.2	2	0	1331
102.153	57	40.6	155	71	32	2020-05-01	2020-05-05	2023-12-31	0	0	0	0	23.7253	128	4.6	1.3	0.3	3	0	1335
98.3674	50	41.2	160	70	32	2020-05-02	2020-05-05	2023-12-31	0	0	0	0	19.5312	135	6.9	1.6	0.4	2	0	1335
87.859	70	31	170	75	32	2020-05-03	2020-05-08	2022-01-16	1	1	1	2	24.2215	93	5.9	0.8	0.3	2	1	618
91.7542	45	41.8	170	103	32	2020-05-04	2020-05-06	2021-01-26	0	0	1	0	15.5709	141	13.79	0.47	0.97	3	1	265
106.901	55	44.1	159	78	32	2020-05-08	2020-05-12	2023-12-31	1	0	0	1	21.7555	155	14.5	1.8	0.4	2	0	1328
98.4309	65	38.1	160	60	32	2020-05-08	2020-05-15	2023-12-31	0	0	0	0	25.3906	154	4	1.6	0.3	2	0	1325
91.8117	51	36.3	160	56	32	2020-05-11	2020-05-17	2023-12-31	0	0	0	0	19.9219	109	4.6	0.7	0.6	2	0	1323
99.9199	50	39.1	150	81	32	2020-05-11	2020-05-18	2023-12-31	0	0	0	0	22.2222	110	4.7	0.5	0.4	2	0	1322
83.84	60	32.2	178	56	32	2020-05-13	2020-05-18	2023-12-31	0	0	1	1	18.937	95	4.19	0.51	0.47	2	0	1322
109.598	65	45.6	156	70	32	2020-05-13	2020-05-18	2023-12-31	0	0	0	0	26.7094	142	3.3	1.1	0.2	2	0	1322
98.1604	50	43.9	170	83	32	2020-05-15	2020-06-08	2023-12-31	0	0	1	0	17.301	144	4.5	0.9	0.5	2	0	1301
92.1859	52	37.3	164	66	32	2020-05-18	2020-05-22	2023-12-31	0	0	0	0	19.3337	100	9	0.77	0.65	2	0	1318
99.771	70	39	160	71	32	2020-05-24	2020-05-29	2023-12-31	1	0	0	0	27.3438	144	10	0.8	0.5	2	0	1311
94.792	55	40.8	175	70	32	2020-05-25	2020-06-04	2022-09-18	1	0	1	1	17.9592	147	13.8	1.1	0.7	2	1	836
91.6014	42.5	39	155	72	32	2020-05-27	2020-05-31	2023-12-31	0	0	0	0	17.6899	121	4.8	1	0.4	2	0	1309
98.8639	50	40.9	158	58	32	2020-05-29	2020-06-09	2023-12-31	0	0	0	0	20.0288	112	3.7	0.9	0.4	1	0	1300
106.769	61	43.7	154	56	32	2020-05-29	2020-06-09	2023-12-31	0	0	0	0	25.721	116.5	8.08	1	0.63	1	0	1300
102.153	52	40.6	148	70	32	2020-06-01	2020-06-10	2023-12-31	0	0	0	0	23.74	115	5.7	0.8	0.5	3	0	1299
95.6018	60	36.2	164	55	32	2020-06-02	2020-06-09	2023-12-31	0	0	0	0	22.3081	94	6.7	0.8	0.6	1	0	1300
99.0265	72.5	38.5	173	64	32	2020-06-03	2020-06-14	2023-12-31	0	0	1	0	24.224	113	3.4	1.4	0.3	2	0	1295
98.1331	70	37.9	160	55	32	2020-06-04	2020-06-10	2023-12-31	0	0	0	0	27.3438	122	4.7	1.5	0.6	2	0	1299
94.0593	42	41.2	156	76	32	2020-06-06	2020-06-20	2023-12-31	0	0	0	0	17.2584	116	1.9	0.7	0.1	2	0	1289
99.6221	95	38.9	170	72	32	2020-06-08	2020-06-14	2023-12-31	1	0	1	0	32.872	96	2	0.5	0.1	3	0	1295
101.238	54	40.8	159	56	32	2020-06-10	2020-06-21	2023-12-31	0	0	0	0	21.3599	114	9.4	0.5	0.2	2	0	1288
95.2405	50	39.1	160	55	32	2020-06-10	2020-06-28	2023-12-31	0	0	0	0	19.5312	122	5.4	1.2	0.6	2	0	1281
100.962	59	39.8	158	63	32	2020-06-11	2020-06-13	2023-12-31	0	0	0	0	23.634	120	5.08	1.4	0.53	2	0	1296
94.1982	50	38.4	160	76	32	2020-06-16	2020-06-22	2023-12-31	0	0	0	0	19.5312	112	6.3	0.9	0.3	3	0	1287
96.8743	51	39.7	160	74	32	2020-06-17	2020-06-21	2023-12-31	0	0	0	0	19.9219	142	9.9	0.7	0.4	2	0	1288
94.1128	60	35.2	150	57	32	2020-06-19	2020-06-30	2023-12-31	0	0	1	0	26.6667	121	11.9	1.9	1.2	2	0	1279
100.367	65	39.4	150	53	32	2020-06-20	2020-06-29	2023-12-31	0	0	0	0	28.8889	130	7.7	1.3	0.5	2	0	1280
85.0466	55	31.4	165	65	32	2020-06-21	2020-07-01	2023-12-31	0	0	1	0	20.202	97	5	0.6	0.4	2	0	1278
96.6441	60	36.9	160	72	32	2020-06-21	2020-06-27	2023-12-31	1	0	0	0	23.4375	103	3.2	0.3	0.2	2	0	1282
91.2837	50	33.3	150	70	32	2020-06-22	2020-07-01	2022-09-09	0	0	0	0	22.2222	127	2.9	1.6	0.5	2	1	800
99.1754	68	38.6	160	57	32	2020-06-22	2020-06-30	2023-12-31	0	0	1	0	26.5625	131	5.1	0.7	0.4	1	0	1279
98.282	63	38	158	51	32	2020-06-27	2020-07-06	2023-12-31	0	0	1	0	25.2363	142	6.7	1.2	0.5	1	0	1273
107.669	62	45	170	71	32	2020-06-27	2020-07-12	2023-12-31	0	0	1	0	21.4533	134	9.7	1.5	0.3	2	0	1267
97.2397	55	37.3	150	71	32	2020-06-30	2020-07-05	2023-12-31	0	0	0	0	24.4444	142	7.5	1.1	0.4	2	0	1274
105.131	60	42.6	160	65	32	2020-07-01	2020-07-26	2023-12-31	0	0	0	0	23.4375	130	6.6	0.9	0.3	2	0	1253
99.1754	67	38.6	167	57	32	2020-07-06	2020-07-19	2023-12-31	0	0	1	0	24.0238	137	4.6	1	0.6	1	0	1260
101.409	60	40.1	156	66	32	2020-07-06	2020-07-18	2023-12-31	0	0	0	0	24.6548	119	5.9	1.2	0.3	2	0	1261
90.837	75	33	180	65	32	2020-07-08	2020-07-26	2023-12-31	0	0	1	1	23.1481	78	6.9	1.7	0.7	1	0	1253
86.6936	52	33	162	54	32	2020-07-09	2020-07-18	2023-12-31	0	0	0	0	19.8141	88	8.5	1.08	0.44	2	0	1261
99.0265	60	38.5	155	70	32	2020-07-13	2020-07-20	2023-12-31	0	0	0	0	24.974	108	9.3	0.5	0.1	2	0	1259
96.3463	65	36.7	158	55	32	2020-07-15	2020-07-24	2023-12-31	0	0	0	0	26.0375	133	5.4	1.1	0.2	2	0	1255
107.365	65	44.1	159	71	32	2020-07-16	2020-07-21	2023-12-31	0	0	0	0	25.711	130	4.9	1.1	0.4	2	0	1258
101.26	60	40	160	62	32	2020-07-17	2020-07-24	2023-12-31	0	0	0	1	23.4375	128	12.8	1.3	0.1	2	0	1255
107.495	50	45.7	155	80	32	2020-07-19	2020-08-02	2023-12-31	0	0	0	0	20.8117	129	10.4	2.1	1	2	0	1246
101.856	75	40.4	170	54	32	2020-07-21	2020-08-09	2023-12-31	0	0	1	0	25.9516	137	6.6	1.1	0.4	1	0	1239
105.131	60	42.6	160	55	32	2020-07-22	2020-07-26	2023-12-31	0	0	0	0	23.4375	127	2.47	1.29	0.21	2	0	1253
99.6221	65	38.9	160	61	32	2020-07-28	2020-08-04	2023-12-31	0	0	1	0	25.3906	100	7.2	2.1	0.8	2	0	1244
99.0265	60	38.5	156	73	32	2020-07-29	2020-08-10	2023-12-31	1	1	0	1	24.6548	128	8	0.8	0.6	2	0	1238
95.0062	65	35.8	155	65	32	2020-08-04	2020-08-14	2023-12-31	0	0	0	0	27.0552	86	3.2	0.2	0.1	2	0	1234
95.6501	50	37.4	154	57	32	2020-08-04	2020-08-09	2023-12-31	0	0	0	0	21.0828	109	4.1	1	0.5	2	0	1239
91.4189	50	35.9	158	66	32	2020-08-04	2020-08-10	2023-12-31	0	1	0	1	20.0288	100	3.3	0.5	0.5	2	0	1238
105.876	60	43.1	150	76	32	2020-08-05	2020-08-10	2023-12-31	0	0	0	0	26.6667	134	2.7	2.2	0.2	2	0	1238
99.771	72	39	168	72	32	2020-08-06	2020-08-14	2023-12-31	1	0	0	0	25.5102	128	10.8	0.6	0.5	2	0	1234
100.813	69	39.7	167	64	32	2020-08-07	2020-08-19	2023-12-31	0	0	1	0	24.7409	132	9.4	0.7	0.8	1	0	1229
96.133	42	40.8	150	65	32	2020-08-08	2020-08-13	2023-12-31	0	1	0	1	18.6667	135	5.7	0.8	0.4	2	0	1235
104.089	62	41.9	166	68	32	2020-08-08	2020-08-11	2023-12-31	0	0	0	0	22.4996	141	5.1	1.4	0.4	2	0	1237
96.292	65	36.7	172	72	32	2020-08-10	2020-08-17	2023-12-31	0	0	1	0	21.9713	53	1.7	0.3	0.1	2	0	1231
112.576	60	47.6	158	75	32	2020-08-12	2020-08-20	2023-12-31	0	1	0	2	24.0346	140	9.9	0.6	0.3	3	0	1228
99.6631	48	41.5	155	50	32	2020-08-13	2020-08-20	2023-12-31	0	0	0	0	19.9792	136	7.3	0.6	0.6	2	0	1228
107.663	65	44.3	149	69	32	2020-08-15	2020-08-21	2023-12-31	0	0	0	0	29.278	153	7.7	0.9	0.5	2	0	1227
100.075	62	39.9	170	50	32	2020-08-16	2020-08-28	2023-12-31	0	0	1	0	21.4533	124	5	1.7	0.5	1	0	1220
97.5375	59	37.5	152	67	32	2020-08-16	2020-08-22	2023-12-31	0	0	0	0	25.5367	109	8.6	1.3	0.7	2	0	1226
101.043	58	41.7	168	52	32	2020-08-19	2020-08-26	2023-12-31	0	0	1	0	20.5499	115	9.6	1.2	0.7	1	0	1222
84.8377	48	32.5	158	81	32	2020-08-21	2020-08-26	2022-02-01	1	0	0	1	19.2277	99	6.9	1.6	0.7	2	1	524
99.6476	51	39.9	155	72	32	2020-08-22	2020-08-28	2023-12-31	0	0	0	0	21.2279	129	7	0.8	0.5	2	0	1220
104.834	75	42.4	158	63	32	2020-08-22	2020-08-27	2023-12-31	0	0	0	0	30.0433	135	4.56	1.5	0.36	2	0	1221
106.931	52	47.5	165	79	32	2020-08-22	2020-08-26	2023-12-31	0	0	1	0	19.1001	131	5.3	1.5	0.3	2	0	1222
103.215	65	42.3	175	89	32	2020-08-24	2020-08-31	2022-02-05	0	0	1	0	21.2245	113	8.35	1.15	0.56	3	1	523
98.8018	53	40	160	65	32	2020-08-24	2020-08-30	2023-12-31	0	0	0	0	20.7031	131	5.9	1.6	0.4	2	0	1218
111.236	57	46.7	158	62	32	2020-08-25	2020-08-29	2023-12-31	0	0	0	0	22.8329	130	5.8	1.1	0.4	2	0	1219
99.9199	50	39.1	146	76	32	2020-08-26	2020-08-31	2023-12-31	0	0	0	0	23.4566	133	4.1	0.9	0.4	3	0	1217
103.493	72	41.5	168	67	32	2020-08-27	2020-09-04	2023-12-31	0	0	0	0	25.5102	138	1.5	2.2	0.4	2	0	1213
106.025	80	43.2	170	63	32	2020-08-30	2020-09-08	2023-12-31	0	0	1	0	27.6817	129	5	2.7	0.7	2	0	1209
96.0485	70	36.5	163	55	32	2020-09-02	2020-09-06	2023-12-31	0	0	0	0	26.3465	134	4.6	1.4	0.7	2	0	1211
92.6851	45	39.3	158	59	32	2020-09-02	2020-09-11	2023-12-31	0	0	0	0	18.026	106	2.6	0.7	0.6	2	0	1206
95.9117	44	41.1	155	73	32	2020-09-03	2020-09-08	2022-12-29	0	0	0	0	18.3143	127	5.8	1.1	0.3	3	1	842
101.046	60	40.8	168	51	32	2020-09-04	2020-09-24	2023-12-31	0	0	1	0	21.2585	146	6.86	1.36	0.63	2	0	1193
114.201	50	51.2	158	76	32	2020-09-05	2020-09-09	2023-12-31	0	0	0	0	20.0288	145	7.3	1.4	0.8	2	0	1208
102.285	44	43.8	150	78	32	2020-09-07	2020-09-15	2023-12-31	0	0	0	0	19.5556	149	2.6	1.4	0.3	2	0	1202
93.6661	80	34.9	175	65	32	2020-09-08	2020-09-21	2023-12-31	0	0	1	0	26.1224	97	11	0.4	0.5	2	0	1196
104.71	51	43.3	155	77	32	2020-09-09	2020-09-14	2023-12-31	0	0	0	0	21.2279	150	7.8	1	0.4	2	0	1203
101.26	58	40	158	60	32	2020-09-13	2020-09-18	2023-12-31	0	0	0	0	23.2335	136	2.6	1.3	0.3	2	0	1199
94.8257	56	37.5	165	60	32	2020-09-16	2020-09-21	2023-12-31	0	0	0	0	20.5693	94	4.4	1	0.5	2	0	1196
95.0062	65	35.8	163	58	32	2020-09-16	2020-09-22	2023-12-31	0	0	0	0	24.4646	109	3.3	1.1	0.5	1	0	1195
101.558	60	40.2	155	65	32	2020-09-16	2020-09-20	2023-12-31	0	0	0	0	24.974	147	5.6	2.6	0.5	2	0	1197
105.28	85	42.7	163	50	32	2020-09-16	2020-09-27	2023-12-31	0	0	1	0	31.9922	124	7	0.8	0.4	2	0	1190
85.6255	52	29.5	145	82	32	2020-09-20	2020-09-26	2023-12-31	1	0	0	0	24.7325	79	6	0.8	0.6	3	0	1191
104.983	78	42.5	168	61	32	2020-09-21	2020-10-06	2023-12-31	0	0	1	0	27.6361	123	5.6	3.1	0.2	2	0	1181
103.94	50	41.8	142	82	32	2020-09-25	2020-10-03	2023-12-31	0	0	0	0	24.7967	126	7.1	0.8	0.3	3	0	1184
95.6018	75	36.2	172	75	32	2020-09-25	2020-10-01	2023-12-31	0	0	1	0	25.3515	120	6	1.1	0.6	2	0	1186
88.6035	67	31.5	165	66	32	2020-09-26	2020-10-07	2023-12-31	1	0	1	0	24.6097	88	5.5	0.7	0.4	2	0	1180
94.8573	88	35.7	165	69	32	2020-09-27	2020-09-30	2023-12-31	0	0	1	0	32.3232	90	3.7	0.8	0.4	3	0	1187
91.8793	70	33.7	160	79	32	2020-09-28	2020-10-05	2023-12-31	0	0	0	0	27.3438	121	1.3	2.7	0.4	2	0	1182
105.727	55	43	158	66	32	2020-09-28	2020-10-06	2023-12-31	0	0	0	0	22.0317	127	5.2	1.7	0.5	2	0	1181
101.558	60	40.2	158	68	32	2020-10-09	2020-10-12	2023-12-31	0	0	0	0	24.0346	118	9.9	0.8	0.2	2	0	1175
93.0872	55	36.8	165	68	32	2020-10-07	2020-10-12	2023-12-31	0	0	0	0	20.202	113	10.59	0.79	1.11	2	0	1175
92.0282	59	33.8	157	63	32	2020-10-07	2020-10-13	2023-12-31	0	0	0	0	23.9361	118	5.94	0.6	0.23	2	0	1174
108.407	70	44.8	165	57	32	2020-10-11	2020-10-22	2023-12-31	0	0	0	0	25.7117	142	11.1	0.3	0.4	1	0	1165
86.7368	57	31.6	165	77	32	2020-10-11	2020-10-21	2021-07-17	0	0	1	0	20.9366	92	5.62	1.11	0.77	2	1	269
105.727	60	43	150	81	32	2020-10-12	2020-10-16	2023-12-31	1	1	0	1	26.6667	126	4.7	1.2	0.2	3	0	1171
90.2524	39	37	145	65	32	2020-10-16	2020-10-25	2023-12-31	0	0	0	0	18.5493	122	3.8	2.7	0.4	2	0	1162
95.0062	74	35.8	163	66	32	2020-10-20	2020-10-24	2023-12-31	0	0	0	0	27.852	109	12.23	0.83	0.81	3	0	1163
100.367	61	39.4	165	68	32	2020-10-22	2020-10-31	2023-12-31	0	0	1	0	22.4059	137	2.9	1.1	0.4	2	0	1156
85.4766	65	29.4	160	76	32	2020-10-23	2020-11-02	2023-12-31	0	0	0	0	25.3906	136	3.4	4.5	0.8	2	0	1154
96.3463	65	36.7	170	69	32	2020-10-24	2020-11-03	2023-12-31	0	0	1	0	22.4913	124	5.7	2.5	0.5	2	0	1153
111.981	56.5	47.2	158	68	32	2020-10-24	2020-10-31	2023-12-31	0	0	0	0	22.6326	121	3.4	1.6	0.3	2	0	1156
83.6898	60	28.2	165	65	32	2020-10-26	2020-10-30	2023-12-31	0	0	0	1	22.0386	112	5.92	1.51	0.61	3	0	1157
108.258	75	44.7	165	62	32	2020-10-27	2020-11-04	2023-12-31	0	0	1	0	27.5482	146	12.8	1	0.7	2	0	1152
99.1754	60	38.6	165	68	32	2020-10-27	2020-11-03	2023-12-31	0	0	0	0	22.0386	115	10.22	1.34	0.53	2	0	1153
110.045	67	45.9	159	53	32	2020-10-31	2020-11-05	2023-12-31	1	0	0	0	26.5021	133	3.4	2.6	0.3	1	0	1151
108.854	60	45.1	155	67	32	2020-10-31	2020-11-05	2023-12-31	0	0	0	0	24.974	136	6.1	1.7	0.5	2	0	1151
94.1128	45	35.2	142	83	32	2020-11-03	2020-11-08	2023-12-31	0	0	0	0	22.317	122	8.34	1.1	1.04	2	0	1148
92.8332	49	35.7	153	74	32	2020-11-05	2020-11-10	2023-12-31	1	1	0	2	20.9321	102	6.2	1.2	0.3	3	0	1146
116.597	55	50.3	158	68	32	2020-11-08	2020-11-12	2023-12-31	0	0	0	0	22.0317	118	4.8	2.1	0.3	2	0	1144
108.556	47	44.9	145	83	32	2020-11-08	2020-11-12	2023-12-31	0	0	0	0	22.3543	128	3	2	0.7	2	0	1144
107.216	70	44	160	72	32	2020-11-08	2020-11-13	2023-12-31	0	0	0	0	27.3438	134	11.9	1	0.5	2	0	1143
88.1568	60	31.2	164	55	32	2020-11-08	2020-11-13	2023-12-31	0	0	0	0	22.3081	120	4.28	0.62	0.51	2	0	1143
102.451	55	40.8	157	76	32	2020-11-11	2020-11-16	2023-12-31	0	0	0	0	22.3133	124	6.15	1.4	0.46	1	0	1140
104.089	70	41.9	172	67	32	2020-11-13	2020-11-27	2023-12-31	0	0	1	0	23.6614	112	10.9	0.5	0.3	2	0	1129
108.407	70	44.8	165	62	32	2020-11-14	2020-11-25	2023-12-31	0	0	1	0	25.7117	142	11.1	0.3	0.4	2	0	1131
92.326	62	34	154	68	32	2020-11-17	2020-11-27	2023-12-31	0	0	0	0	26.1427	112	5.94	2.3	0.87	2	0	1129
89.3071	55	33.3	162	62	32	2020-11-18	2020-11-23	2023-12-31	0	0	0	0	20.9572	116	8.4	1.5	0.8	1	0	1133
99.771	60	39	160	80	32	2020-11-22	2020-11-28	2023-12-31	0	0	0	0	23.4375	90	4.2	0.6	0.2	3	0	1128
104.834	52	42.4	150	51	32	2020-11-22	2020-12-02	2023-12-31	0	0	0	0	23.1111	143	3	1.6	0.3	2	0	1124
100.813	63	39.7	160	63	32	2020-11-23	2020-12-01	2023-12-31	0	0	1	0	24.6094	92	7.73	1.07	0.73	2	0	1125
100.171	46	44.4	160	82	32	2020-11-29	2020-12-10	2023-01-10	0	0	1	1	17.9688	129	6.7	2.1	0.5	2	1	761
96.4952	60	36.8	165	66	32	2020-11-24	2020-11-29	2023-12-31	0	0	0	0	22.0386	132	11.9	2.4	0.8	2	0	1127
95.4529	79	36.1	160	50	32	2020-11-26	2020-12-13	2023-12-31	0	0	0	0	30.8594	139	6.5	1.1	0.5	2	0	1113
96.4952	60	36.8	160	79	32	2020-11-28	2020-12-02	2023-09-10	0	0	0	0	23.4375	143	3	1.6	0.3	3	1	1012
96.0485	75	36.5	175	57	32	2020-11-29	2020-12-05	2023-12-31	0	0	1	0	24.4898	74	7.82	0.68	0.9	2	0	1121
108.705	56	45	158	65	32	2020-11-30	2020-12-03	2023-12-31	0	0	0	0	22.4323	145	4.2	1.1	0.3	2	0	1123
94.1128	70	35.2	165	71	32	2020-11-30	2020-12-05	2023-12-31	0	0	1	0	25.7117	116	3.33	1.24	0.66	3	0	1121
98.0859	58	39.4	167	71	32	2020-11-30	2020-12-05	2023-12-31	0	0	1	0	20.7967	104	11.8	0.5	0.5	2	0	1121
99.1754	62	38.6	158	83	32	2020-12-01	2020-12-07	2023-12-31	0	0	0	0	24.8358	144	8.5	1.6	0.4	3	0	1119
101.26	65	40	155	52	32	2020-12-06	2020-12-16	2023-12-31	0	0	0	0	27.0552	142	4.7	1.5	0.7	1	0	1110
95.0076	55	39	168	78	32	2020-12-07	2020-12-19	2023-12-31	0	0	1	0	19.487	129	4.6	0.6	0.6	2	0	1107
104.983	65	42.5	170	64	32	2020-12-08	2020-12-14	2023-12-31	0	0	1	0	22.4913	119	4.5	1.1	0.2	2	0	1112
102.451	58	40.8	162	67	32	2020-12-09	2020-12-20	2023-12-31	0	0	1	0	22.1003	151	8.9	1	2.2	2	0	1106
101.409	74	40.1	162	58	32	2020-12-10	2020-12-19	2023-12-31	0	0	0	0	28.1969	113	5.7	1.2	1	2	0	1107
96.0485	82.5	36.5	174	52	32	2020-12-12	2020-12-19	2023-12-31	0	0	1	0	27.2493	91	6.6	0.9	0.8	2	0	1107
107.365	60	44.1	163	65	32	2020-12-12	2020-12-19	2023-12-31	0	0	0	0	22.5827	141	5.6	1.2	0.4	1	0	1107
84.8767	70	29.5	180	64	32	2020-12-13	2020-12-21	2023-07-01	0	0	1	0	21.6049	75.3	7.94	0.95	0.78	2	1	922
98.1331	95	37.9	175	71	32	2020-12-14	2020-12-22	2023-12-31	0	0	1	0	31.0204	103.3	10.55	1.54	1.26	2	0	1104
90.8316	35	41.2	150	72	32	2020-12-15	2020-12-19	2023-07-06	0	0	0	0	15.5556	152	23.77	2.7	1.58	2	1	929
113.768	70	48.4	163	72	32	2020-12-17	2020-12-26	2023-12-31	0	0	0	0	26.3465	122	12.3	1	0.3	3	0	1100
104.536	52.5	42.2	152	58	32	2020-12-19	2020-12-27	2023-12-31	0	0	0	0	22.7233	155	6.9	2.5	0.4	2	0	1099
98.5798	60	38.2	160	69	32	2020-12-23	2020-12-28	2023-12-31	0	0	0	0	23.4375	143	4	1.6	0.2	2	0	1098
102.757	59	42.4	168	60	32	2020-12-27	2021-01-04	2023-12-31	0	0	1	0	20.9042	135	3.6	2.1	0.3	1	0	1091
105.727	63	43	156	87	32	2020-12-27	2021-01-04	2023-12-31	0	0	0	0	25.8876	133	5	1.8	0.3	3	0	1091
98.5798	60	38.2	165	64	32	2020-12-27	2021-01-08	2023-12-31	0	0	0	0	22.0386	108	6.2	1.1	0.3	2	0	1087
88.7524	65	31.6	160	66	32	2020-12-28	2020-12-31	2023-12-31	0	0	0	0	25.3906	122	8.9	0.6	0.4	3	0	1095
99.6221	70	38.9	170	67	32	2020-12-29	2021-01-05	2023-12-31	0	0	1	0	24.2215	104	8.4	0.5	0.7	2	0	1090
102.749	70	41	170	54	32	2020-12-29	2021-01-13	2023-12-31	0	0	1	0	24.2215	124	12.4	0.8	0.7	2	0	1082
92.4749	71	34.1	165	66	32	2020-12-31	2021-01-11	2023-12-31	0	0	1	0	26.079	108	4.2	3	1	2	0	1084
93.1878	56	36.4	165	63	32	2021-01-01	2021-01-08	2023-12-31	0	0	1	0	20.5693	100	3.6	1.1	0.3	2	0	1087
103.493	62	41.5	160	71	32	2021-01-02	2021-01-05	2023-12-31	0	0	0	0	24.2188	163	9.5	0.9	0.8	2	0	1090
100.516	69	39.5	175	71	32	2021-01-03	2021-01-09	2023-12-31	0	0	1	0	22.5306	144	9.6	0.7	0.8	1	0	1086
98.7287	54	38.3	155	87	32	2021-01-04	2021-01-08	2023-12-31	0	0	0	0	22.4766	132	9.3	1.7	0.7	2	0	1087
100.593	52	41.7	160	56	32	2021-01-04	2021-01-09	2023-12-31	0	0	0	0	20.3125	141	3.9	1.4	0.5	1	0	1086
103.493	60	41.5	147	56	32	2021-01-06	2021-01-13	2023-12-31	0	0	0	0	27.7662	121	6.6	1.4	0.4	2	0	1082
87.4123	68	30.7	155	71	32	2021-01-07	2021-01-11	2023-12-31	0	0	0	0	28.3039	119	6.4	0.9	0.6	2	0	1084
109.598	60	45.6	150	89	32	2021-01-07	2021-01-11	2023-12-31	0	0	0	0	26.6667	153	2.8	2.1	0.5	3	0	1084
95.0062	84	35.8	175	50	32	2021-01-08	2021-01-16	2023-12-31	0	0	1	0	27.4286	84	4.8	0.6	0.4	2	0	1079
97.5375	60	37.5	155	79	32	2021-01-09	2021-01-13	2023-12-31	0	0	0	0	24.974	119	4.6	1.7	0.7	2	0	1082
102.6	70	40.9	163	63	32	2021-01-13	2021-01-16	2023-12-31	0	0	0	0	26.3465	121	3.2	1	0.5	2	0	1079
106.472	52	43.5	148	74	32	2021-01-13	2021-01-19	2023-12-31	0	0	0	0	23.74	110	7.3	0.4	0.2	3	0	1076
77.2604	41	31.5	160	88	32	2021-01-15	2021-01-21	2023-12-31	0	0	0	0	16.0156	93	3.5	0.9	0.5	2	0	1074
101.409	65	40.1	160	64	32	2021-01-15	2021-01-22	2023-12-31	0	0	0	0	25.3906	118	5.7	1.7	0.3	2	0	1073
110.194	85	46	170	63	32	2021-01-15	2021-01-24	2023-12-31	0	0	1	0	29.4118	153	10.7	1.9	0.8	2	0	1071
100.664	59	39.6	150	67	32	2021-01-16	2021-01-23	2023-12-31	0	0	0	0	26.2222	148	8.2	0.6	0.3	1	0	1072
102.153	75	40.6	160	63	32	2021-01-17	2021-01-23	2023-12-31	0	0	0	0	29.2969	135	6.7	0.9	0.5	2	0	1072
93.6661	65	34.9	160	62	32	2021-01-24	2021-01-29	2023-12-31	0	0	0	0	25.3906	113	2.3	1.1	0.3	1	0	1066
97.3886	78	37.4	168	75	32	2021-01-29	2021-02-05	2023-12-31	1	0	1	0	27.6361	140	5.8	1.3	0.7	3	0	1059
102.302	58	40.7	154	56	32	2021-02-01	2021-02-07	2023-12-31	0	0	0	0	24.4561	107	7.4	2.2	0.7	1	0	1057
101.517	55	41.5	162	64	32	2021-02-02	2021-02-06	2023-12-31	0	0	0	0	20.9572	152	7.2	1.3	0.6	2	0	1058
108.109	54	44.6	156	63	32	2021-02-06	2021-02-10	2023-12-31	0	0	0	0	22.1893	132	2.8	1.8	0.4	3	0	1054
102.153	62	40.6	158	55	32	2021-02-09	2021-02-17	2023-12-31	0	0	0	0	24.8358	122	2.9	1.8	0.3	2	0	1047
101.34	45	42.6	150	74	32	2021-02-10	2021-02-21	2023-12-31	0	0	0	0	20	130	8.3	1.6	0.5	2	0	1043
102.004	70	40.5	160	58	32	2021-02-16	2021-03-02	2023-12-31	0	0	0	0	27.3438	141	10.8	0.9	0.4	2	0	1034
106.025	55	43.2	155	80	32	2021-02-19	2021-02-24	2023-12-31	0	0	0	0	22.8928	99	7.5	0.8	0.3	2	0	1040
99.4732	63	38.8	158	57	32	2021-02-21	2021-03-01	2023-12-31	0	0	1	0	25.2363	88	7.2	1.2	0.9	2	0	1035
96.793	70	37	170	58	32	2021-02-22	2021-03-09	2023-12-31	0	0	1	0	24.2215	101	13.91	1.21	0.55	3	0	1027
96.7091	54	39.7	165	63	32	2021-02-26	2021-03-03	2023-12-31	0	0	0	0	19.8347	113	3.1	0.8	0.2	2	0	1033
100.367	75	39.4	175	70	32	2021-02-26	2021-03-05	2023-12-31	0	0	1	0	24.4898	146	11.2	1.1	0.4	2	0	1031
99.5504	60	42.2	176	56	32	2021-03-02	2021-03-27	2023-12-31	0	0	1	0	19.3698	118	4.76	2.19	0.73	1	0	1009
98.8776	65	38.4	165	52	32	2021-03-07	2021-03-22	2023-12-31	0	0	1	0	23.8751	134	4.6	2	0.5	1	0	1014
116.001	58	49.9	160	80	32	2021-03-13	2021-03-20	2023-12-31	0	0	0	0	22.6562	153	7.1	1.8	0.4	3	0	1016
100.088	65	40.2	175	66	32	2021-03-17	2021-03-22	2023-12-31	0	0	1	0	21.2245	72	5.8	1.5	0.2	3	0	1014
93.6661	54	34.9	150	57	32	2021-03-14	2021-03-23	2023-12-31	0	0	0	0	24	120	6.44	0.8	0.48	1	0	1013
109.825	52	47.9	160	69	32	2021-03-15	2021-03-25	2023-12-31	0	0	0	0	20.3125	158	12	1.4	0.5	2	0	1011
103.868	58	44.8	172	53	32	2021-03-16	2021-04-02	2023-12-31	0	0	1	0	19.6052	147	17.29	0.59	0.76	2	0	1003
91.8793	50	33.7	150	78	32	2021-03-17	2021-03-24	2023-12-31	0	0	0	0	22.2222	86	2.9	0.9	0.3	2	0	1012
90.837	80	33	172	68	32	2021-03-25	2021-04-03	2023-12-31	0	0	1	0	27.0416	96	6.9	0.8	0.6	2	0	1002
81.903	60	27	165	57	32	2021-03-25	2021-04-07	2023-12-31	0	0	1	0	22.0386	69	6.6	0.3	0.3	2	0	998
102.451	60	40.8	160	59	32	2021-03-27	2021-04-03	2023-12-31	0	0	0	0	23.4375	139	2.8	1.5	0.1	2	0	1002
89.1991	65	31.9	160	52	32	2021-03-27	2021-04-06	2023-12-31	0	0	0	0	25.3906	79	7.8	1	0.8	2	0	999
103.94	55	41.8	150	60	32	2021-03-28	2021-04-03	2023-12-31	0	0	0	0	24.4444	128	3.6	1.8	0.4	2	0	1002
86.0078	42	34	150	51	32	2021-03-30	2021-04-06	2023-12-31	0	0	0	0	18.6667	118	4.6	0.9	0.4	2	0	999
92.9216	68	34.4	160	68	32	2021-03-30	2021-04-13	2023-12-31	1	0	0	2	26.5625	96	6.5	1	0.4	3	0	992
100.516	65	39.5	165	75	32	2021-03-30	2021-04-03	2023-12-31	0	0	1	0	23.8751	116	11.7	0.9	0.2	2	0	1002
91.212	52	35.4	160	72	32	2021-04-01	2021-04-10	2023-12-31	0	0	0	0	20.3125	126	6.5	0.9	0.3	2	0	995
101.875	65	41.4	175	73	32	2021-04-01	2021-04-10	2023-09-01	0	0	1	1	21.2245	129	5.8	0.8	0.3	3	1	874
95.4529	63	36.1	167	53	32	2021-04-02	2021-04-19	2023-12-31	0	0	0	0	22.5896	117	3.9	1.1	0.3	2	0	986
106.918	84	43.8	160	71	32	2021-04-04	2021-04-09	2023-12-31	1	0	0	0	32.8125	144	7.8	1.7	0.6	3	0	996
103.875	60	42.7	168	62	32	2021-04-04	2021-04-11	2023-12-31	0	0	1	0	21.2585	129	9.6	1.4	0.7	2	0	994
104.387	55	42.1	153	67	32	2021-04-06	2021-04-13	2023-12-31	0	0	0	0	23.4952	125	6.1	1.7	0.4	1	0	992
108.476	55	46.5	163	58	32	2021-04-05	2021-04-11	2023-12-31	0	0	0	0	20.7008	129	7.3	1.2	0.5	1	0	994
98.3625	45	40.6	150	76	32	2021-04-05	2021-04-20	2023-12-31	0	0	0	0	20	106	6.6	2.2	0.5	2	0	985
99.0265	63	38.5	160	75	32	2021-04-06	2021-04-23	2023-12-31	1	1	0	1	24.6094	130	1.7	1.4	0.3	2	0	982
97.7944	55	39	162	51	32	2021-04-07	2021-04-14	2023-12-31	0	0	0	0	20.9572	128	8	2.5	0.9	2	0	991
97.0918	51	39.2	158	52	32	2021-04-08	2021-04-14	2023-12-31	0	0	0	0	20.4294	140	4	1.7	0.5	2	0	991
101.26	60	40	156	69	32	2021-04-10	2021-04-15	2023-12-31	0	0	0	0	24.6548	129	4.9	1.1	0.2	2	0	990
114.81	60	49.1	160	68	32	2021-04-14	2021-04-19	2023-12-31	0	0	0	0	23.4375	161	8.6	1	0.1	2	0	986
111.087	62	46.6	160	73	32	2021-04-16	2021-04-22	2023-12-31	0	0	0	0	24.2188	131	4.5	2.2	0.3	2	0	983
96.3463	60	36.7	155	73	32	2021-04-18	2021-04-25	2023-12-31	0	0	0	0	24.974	115	5.5	1.7	0.4	2	0	980
94.4106	60	35.4	156	70	32	2021-04-19	2021-04-26	2023-12-31	0	0	0	0	24.6548	135	6.4	1	0.7	2	0	979
112.279	82	47.4	171	55	32	2021-04-20	2021-05-09	2023-12-31	0	0	1	0	28.0428	137	7.5	0.9	0.3	2	0	966
94.8573	65	35.7	166	59	32	2021-04-21	2021-05-06	2023-12-31	0	0	1	0	23.5883	119	10.63	0.98	1.15	1	0	969
98.9426	55	39.1	160	64	32	2021-04-22	2021-04-26	2023-12-31	0	0	0	0	21.4844	113	8.1	0.7	0	2	0	979
102.6	64	40.9	164	65	32	2021-04-24	2021-05-01	2023-12-31	0	0	0	0	23.7954	123	4	1.8	0.4	2	0	974
106.174	55	43.3	155	66	32	2021-04-27	2021-05-03	2023-12-31	0	0	0	0	22.8928	153	4.1	1.1	0.7	2	0	972
104.089	60	41.9	160	63	32	2021-04-29	2021-05-01	2023-12-31	0	0	0	0	23.4375	140	6.1	1.1	0.6	2	0	974
102.749	67	41	155	55	32	2021-04-29	2021-05-20	2023-12-31	0	0	0	0	27.8876	98	8.6	1	0	2	0	955
98.2056	50	39.8	156	82	32	2021-05-02	2021-05-09	2023-12-31	0	0	1	0	20.5457	137	4.3	1	0.3	2	0	966
103.132	50	44.4	160	58	32	2021-05-04	2021-05-09	2022-08-02	0	0	1	0	19.5312	136	7	1.3	0.3	2	1	450
82.4986	80	27.4	165	77	32	2021-05-04	2021-05-11	2023-12-31	0	0	0	0	29.3848	87	7.1	1.4	0.8	2	0	964
99.0915	55	39.2	160	54	32	2021-05-06	2021-05-19	2023-12-31	0	0	0	0	21.4844	113	4.8	1.5	0.3	2	0	956
100.282	50	39.8	152	78	32	2021-05-10	2021-05-21	2023-12-31	0	0	0	0	21.6413	128	5.3	2	0.5	3	0	954
98.7287	85	38.3	172	56	32	2021-05-10	2021-05-22	2023-12-31	0	0	1	0	28.7317	112	6.1	1.3	0.5	2	0	953
100.069	69	39.2	169	59	32	2021-05-12	2021-05-17	2023-12-31	0	0	0	0	24.1588	133	6.5	2.2	0.6	2	0	958
103.94	62.5	41.8	158	71	32	2021-05-14	2021-06-25	2023-12-31	0	0	1	2	25.0361	136	8.7	0.9	0.3	2	0	919
75.5003	76	22.7	155	52	32	2021-05-15	2021-05-28	2023-12-31	0	0	0	0	31.6337	66	9.2	2.4	0.6	2	0	947
95.1551	58	35.9	160	64	32	2021-05-15	2021-05-21	2023-12-31	0	0	0	1	22.6562	112	6.8	0.6	0.1	2	0	954
102.424	59	41.2	165	60	32	2021-05-18	2021-05-25	2023-12-31	0	0	1	0	21.6713	143	8.8	0.9	0.3	1	0	950
104.969	50	45	158	60	32	2021-05-19	2021-05-27	2023-12-31	0	0	0	0	20.0288	149	5.7	0.8	0.6	3	0	948
100.516	57	39.5	159	50	32	2021-05-19	2021-05-28	2023-12-31	0	0	0	0	22.5466	120	3.8	1.8	0.5	1	0	947
109.598	75	45.6	164	75	32	2021-05-21	2021-05-28	2023-12-31	0	0	0	0	27.8852	145	6.1	1.7	0.6	2	0	947
102.302	64	40.7	162	62	32	2021-05-21	2021-06-05	2023-12-31	1	0	0	0	24.3865	136	3.5	1.5	0.4	1	0	939
119.128	62	52	164	51	32	2021-05-25	2021-06-01	2023-12-31	0	0	0	0	23.0518	169	5.4	2.5	0.4	1	0	943
93.2194	62	34.6	160	76	32	2021-05-22	2021-05-31	2023-12-31	0	0	0	0	24.2188	86	9.7	0.4	0	2	0	944
103.047	60	41.2	160	53	32	2021-05-22	2021-05-31	2023-12-31	0	0	0	0	23.4375	156	8.5	1.1	0.7	1	0	944
93.815	60	35	160	52	32	2021-05-25	2021-05-31	2023-12-31	0	0	0	0	23.4375	132	8.46	1.33	0.97	2	0	944
97.8353	66	37.7	165	58	32	2021-05-31	2021-06-04	2023-12-31	0	0	0	0	24.2424	145	2.7	0.8	0.3	2	0	940
94.7084	55	35.6	155	67	32	2021-05-27	2021-06-01	2023-12-31	0	0	0	0	22.8928	89	3.4	1.1	0.5	2	0	943
91.8793	74	33.7	154	62	32	2021-06-01	2021-06-13	2023-12-31	0	0	0	0	31.2026	93	3.27	0.7	0.29	2	0	931
100.577	45	44.6	158	80	32	2021-06-01	2021-06-07	2023-01-18	0	0	0	0	18.026	121	8.8	1.5	0.6	2	1	590
102.302	62	40.7	150	51	32	2021-06-03	2021-06-17	2023-12-31	0	0	0	0	27.5556	124	5.4	2.6	0.7	1	0	927
102.749	65	41	160	62	32	2021-06-08	2021-06-12	2023-12-31	0	0	0	0	25.3906	140	4.8	1.5	0.4	2	0	932
104.983	55	42.5	145	72	32	2021-06-06	2021-06-10	2023-12-31	0	0	0	0	26.1593	155	8.7	0.9	0.7	2	0	934
104.387	60	42.1	160	53	32	2021-06-08	2021-06-15	2023-12-31	0	0	1	0	23.4375	128	9.91	0.87	0.27	1	0	929
97.9842	66	37.8	160	55	32	2021-06-12	2021-06-21	2023-12-31	0	0	0	0	25.7812	118	2	1.1	0.3	2	0	923
92.7727	90	34.3	165	85	32	2021-06-13	2021-06-16	2023-12-31	0	0	1	0	33.0579	154	4.8	3.7	0.7	3	0	928
102.004	61	40.5	160	72	32	2021-06-17	2021-06-22	2023-12-31	0	0	0	0	23.8281	141	8.7	1	1.3	3	0	922
97.9842	82.5	37.8	174	54	32	2021-06-18	2021-06-28	2023-12-31	0	0	1	0	27.2493	108	8.8	0.9	0.4	2	0	916
109.682	60	46.6	168	63	32	2021-06-18	2021-06-27	2023-12-31	0	0	1	0	21.2585	155	12.1	1	0.7	2	0	917
89.0502	70	31.8	160	50	32	2021-06-24	2021-07-04	2023-12-31	0	0	0	0	27.3438	95	9.98	1.42	1.13	2	0	910
96.6441	57.5	36.9	160	75	32	2021-06-27	2021-07-04	2023-12-31	0	0	0	0	22.4609	151	6.9	1.3	0.2	2	0	910
95.9932	48	40.6	160	50	32	2021-06-28	2021-07-03	2023-12-31	0	0	0	0	18.75	116	4.9	0.6	0.6	2	0	911
110.361	52.5	46.3	155	57	32	2021-06-30	2021-07-12	2023-12-31	0	0	0	0	21.8522	121	4.2	2.1	0.4	1	0	902
104.089	61	41.9	155	69	32	2021-07-02	2021-07-08	2023-12-31	0	0	0	0	25.3902	148	10.4	2.3	0.6	2	0	906
86.5839	55	30.8	160	78	32	2021-07-05	2021-07-13	2023-12-31	0	0	0	0	21.4844	127	8.1	1.8	1.4	2	0	901
95.3897	56	36.9	162	64	32	2021-07-05	2021-07-15	2023-12-31	0	0	0	0	21.3382	111	7.55	0.46	0.72	2	0	899
99.3243	67	38.7	170	66	32	2021-07-07	2021-07-15	2023-12-31	0	0	1	0	23.1834	98	2.4	0.6	0.2	2	0	899
101.707	72.5	40.3	160	64	32	2021-07-12	2021-07-25	2023-12-31	0	0	1	0	28.3203	112	10.71	0.81	0.42	2	0	889
101.707	54	40.3	156	52	32	2021-07-14	2021-07-21	2023-12-31	1	0	0	0	22.1893	115	6.9	0.9	0.8	2	0	893
104.536	63	42.2	162	65	32	2021-07-15	2021-07-21	2023-12-31	0	0	0	0	24.0055	129	8.4	1.1	0.4	2	0	893
102.749	58	41	150	69	32	2021-07-17	2021-07-22	2023-12-31	0	0	0	0	25.7778	126	10.1	1.3	0.5	3	0	892
99.3243	65	38.7	160	64	32	2021-07-17	2021-07-22	2023-12-31	0	0	0	0	25.3906	117	3.7	1.4	0.4	2	0	892
110.939	59	46.5	155	83	32	2021-07-23	2021-07-28	2023-12-31	1	0	0	0	24.5578	170	12.33	1	0.79	2	0	886
101.174	58	42.4	170	58	32	2021-07-24	2021-07-29	2023-12-31	0	0	1	0	20.0692	109	4	1.5	0.7	2	0	885
106.323	74	43.4	180	68	32	2021-07-26	2021-07-29	2023-12-31	0	0	1	0	22.8395	126	9.14	0.82	0.48	2	0	885
107.067	80	43.9	170	59	32	2021-07-26	2021-08-06	2023-12-31	1	0	1	0	27.6817	110	8.4	1.8	0.3	3	0	877
96.1974	60	36.6	159	59	32	2021-07-26	2021-08-09	2023-12-31	1	0	0	0	23.7332	134	9.78	0.6	0.38	3	0	874
103.047	76	41.2	170	66	32	2021-07-27	2021-08-02	2023-12-31	1	0	1	0	26.2976	114	8.2	1.3	0.4	2	0	881
108.109	70	44.6	165	64	32	2021-07-31	2021-08-04	2023-12-31	0	0	1	0	25.7117	117	6	0.7	0.5	2	0	879
86.9951	46	32.4	150	61	32	2021-07-31	2021-08-04	2023-12-31	0	0	0	2	20.4444	142	5.27	2.1	1.6	2	0	879
103.558	55	42.2	160	57	32	2021-07-30	2021-08-06	2023-12-31	0	0	0	0	21.4844	109	5.67	0.86	0.48	2	0	877
101.443	60	41.7	170	66	32	2021-07-30	2021-08-04	2023-12-31	1	0	1	0	20.7612	133	8.5	1.3	0.3	2	0	879
100.813	70	39.7	160	67	32	2021-08-02	2021-08-09	2023-12-31	0	0	0	0	27.3438	113	3.9	0.6	0.5	2	0	874
100.813	65	39.7	160	60	32	2021-08-07	2021-08-11	2023-12-31	1	1	0	1	25.3906	134	5.9	0.9	0.6	2	0	872
107.96	58	44.5	158	65	32	2021-08-08	2021-08-15	2023-12-31	0	0	0	0	23.2335	117	3.3	2	0.2	2	0	868
99.3697	54	39.2	158	64	32	2021-08-08	2021-08-14	2023-12-31	0	0	0	0	21.6311	110	2.5	3.1	0.7	2	0	869
94.5904	55	39.3	170	51	32	2021-08-09	2021-08-19	2023-12-31	0	0	1	0	19.0311	131	10.7	0.6	1.2	1	0	864
103.642	72	41.6	168	52	32	2021-08-09	2021-08-17	2023-12-31	0	0	1	0	25.5102	112	5.2	1	0.4	2	0	866
97.5375	60	37.5	155	84	32	2021-08-10	2021-08-14	2023-12-31	0	0	0	0	24.974	104	6	1.3	0.5	3	0	869
92.8336	56	34.5	160	62	32	2021-08-11	2021-08-20	2023-12-31	0	0	1	0	21.875	108	4.03	1.25	0.55	2	0	863
99.8918	60	39.7	167	71	32	2021-08-14	2021-08-19	2023-12-31	1	1	0	1	21.5139	143	12.9	1.1	0.5	2	0	864
102.153	62	40.6	158	73	32	2021-08-16	2021-08-20	2023-12-31	0	0	0	0	24.8358	118	4.5	2.8	0.6	2	0	863
96.444	47	41.4	160	57	32	2021-08-16	2021-08-23	2023-12-31	0	0	0	0	18.3594	134	7.9	1	0.2	2	0	860
103.345	68	41.4	160	59	32	2021-08-16	2021-08-20	2023-12-31	0	0	0	0	26.5625	124	4.29	1.68	0.41	2	0	863
98.6448	55	38.9	160	75	32	2021-08-20	2021-08-23	2023-12-31	0	0	0	1	21.4844	101	11.85	2.29	1.7	2	0	860
105.28	65	42.7	155	62	32	2021-08-18	2021-08-20	2023-12-31	0	0	0	0	27.0552	114	4.6	1.1	0.4	2	0	863
99.6221	62	38.9	158	69	32	2021-08-18	2021-08-23	2023-12-31	0	0	0	0	24.8358	138	8.58	1.1	0.79	2	0	860
104.834	55	42.4	150	53	32	2021-08-20	2021-10-27	2023-12-31	0	0	0	0	24.4444	150	9	1.3	1	3	0	795
95.6018	67	36.2	165	55	32	2021-08-24	2021-09-15	2023-12-31	0	0	1	0	24.6097	132	1.6	1.4	0.3	2	0	837
105.41	50	44.3	155	76	32	2021-08-31	2021-09-03	2023-12-31	0	0	0	0	20.8117	156	9.6	1.8	0.8	2	0	849
91.8035	53	35.3	160	51	32	2021-08-31	2021-09-09	2023-12-31	0	0	0	1	20.7031	133	8.6	1.7	0.3	2	0	843
102.898	62	41.1	155	50	32	2021-09-01	2021-09-25	2023-12-31	0	0	1	0	25.8065	126	5.6	1.3	0.3	2	0	827
108.407	65	44.8	170	69	32	2021-09-03	2021-09-10	2023-12-31	1	1	1	1	22.4913	137	5.9	1.3	0.8	2	0	842
94.9588	60	40.2	180	54	32	2021-09-05	2021-09-16	2023-12-31	0	0	1	0	18.5185	119	7	1	0.5	2	0	836
104.834	75	42.4	150	69	32	2021-09-06	2021-09-14	2023-12-31	0	0	0	0	33.3333	130	7.5	1.1	0.4	3	0	838
106.174	55	43.3	155	80	32	2021-09-07	2021-09-15	2023-12-31	1	0	0	0	22.8928	103	14.9	1.2	0.8	3	0	837
103.791	60	41.7	156	66	32	2021-09-12	2021-09-18	2023-12-31	0	0	0	0	24.6548	144	3.5	0.7	0.2	2	0	834
74.8614	48	25.8	158	74	32	2021-09-13	2021-09-26	2022-01-19	1	0	0	3	19.2277	107	6.3	0.7	0.4	3	1	115
105.429	70	42.8	170	60	32	2021-09-14	2021-09-28	2023-12-31	0	0	1	0	24.2215	127	11.3	0.7	0.4	2	0	824
91.5328	47	37.2	157	68	32	2021-09-16	2021-09-20	2023-12-31	1	0	0	0	19.0677	123	6.75	0.7	0.48	2	0	832
94.8573	61	35.7	160	59	32	2021-09-15	2021-09-21	2023-12-31	0	0	0	0	23.8281	114	2.4	0.4	0.3	2	0	831
101.453	52.5	41.7	159	67	32	2021-09-15	2021-09-18	2023-12-31	0	0	0	0	20.7666	108	2.6	1.2	0.2	2	0	834
100.069	70	39.2	160	76	32	2021-09-17	2021-09-21	2023-12-31	0	0	1	0	27.3438	124	5.6	1	0.4	2	0	831
96.5219	53	37.1	156	65	32	2021-09-17	2021-09-25	2023-12-31	0	0	0	0	21.7784	124	5.5	1.2	0.4	3	0	827
99.3809	45	42.9	155	85	32	2021-09-21	2021-09-25	2023-12-31	1	0	0	0	18.7305	139	5.3	1.3	0.4	3	0	827
91.4326	70	33.4	172	57	32	2021-09-21	2021-10-10	2023-12-31	0	0	1	0	23.6614	89	8.76	1.7	0.79	1	0	812
96.6441	75	36.9	175	62	32	2021-09-21	2021-09-30	2023-12-31	0	0	1	0	24.4898	118	12	0.7	0.5	2	0	822
95.412	55	37.4	162	69	32	2021-09-26	2021-09-30	2023-12-31	0	0	0	0	20.9572	99	6	1.7	0.2	2	0	822
107.96	70	44.5	168	82	32	2021-09-22	2021-10-13	2023-12-31	0	0	1	1	24.8016	125	11.3	1.4	0.5	3	0	809
107.053	50	46.4	158	62	32	2021-09-26	2021-10-03	2023-12-31	0	0	0	0	20.0288	120	4.4	0.8	0.5	2	0	819
91.7114	50	35.1	155	94	32	2021-09-27	2021-10-07	2023-09-28	0	0	1	1	20.8117	88	4.8	1	0.5	2	1	721
101.219	55	41.3	162	74	32	2021-09-27	2021-10-03	2023-12-31	0	0	1	0	20.9572	106	10.8	0.8	0.5	2	0	819
87.859	55	31	155	63	32	2021-09-30	2021-10-23	2023-12-31	0	1	0	2	22.8928	101	8.8	0.7	0.8	3	0	799
87.7101	65	30.9	160	53	32	2021-10-03	2021-10-15	2023-12-31	0	0	0	0	25.3906	141	3.2	1.1	0.5	2	0	807
99.771	55	39	155	51	32	2021-10-04	2021-10-12	2023-12-31	0	0	0	0	22.8928	137	6.3	1.3	0.4	2	0	810
93.385	55	37	165	90	32	2021-10-04	2021-10-06	2023-12-31	0	0	1	0	20.202	94	4.3	0.8	0.6	3	0	816
102.749	60	41	162	58	32	2021-10-06	2021-10-14	2023-12-31	0	0	0	0	22.8624	122	8.1	1.4	0.3	2	0	808
97.8353	65	37.7	156	65	32	2021-10-09	2021-10-12	2023-12-31	0	0	0	0	26.7094	146	4.1	1	0.3	3	0	810
97.3886	75	37.4	168	68	32	2021-10-12	2021-10-20	2023-12-31	0	0	0	0	26.5731	130	6.5	1.2	0.5	2	0	802
94.2617	56	35.3	148	69	32	2021-10-12	2021-10-19	2023-12-31	0	0	0	0	25.5661	118	4.2	2	0.4	2	0	803
110.194	65	46	170	50	32	2021-10-13	2021-10-25	2023-12-31	0	0	1	0	22.4913	141	10.7	0.8	0.5	2	0	797
104.089	55	41.9	155	64	32	2021-10-13	2021-10-19	2023-12-31	1	1	0	1	22.8928	114	4.9	0.8	0.4	2	0	803
104.808	59	44.4	170	67	32	2021-10-14	2021-10-20	2023-12-31	0	0	1	0	20.4152	147	6.3	2.2	0.6	2	0	802
101.856	50	40.4	150	67	32	2021-10-14	2021-10-19	2023-12-31	0	0	0	0	22.2222	146	12	0.7	1	2	0	803
99.4732	67	38.8	160	65	32	2021-10-15	2021-10-19	2023-12-31	0	0	0	0	26.1719	126	4.7	1.3	0.3	2	0	803
103.791	75	41.7	160	62	32	2021-10-18	2021-10-25	2023-12-31	0	0	0	0	29.2969	127	8.4	1.3	0.6	2	0	797
92.4749	72	34.1	175	55	32	2021-10-16	2021-10-28	2023-12-31	0	0	1	0	23.5102	131	8.5	0.7	0.2	2	0	794
99.3809	45	42.9	155	77	32	2021-10-18	2021-10-23	2023-12-31	0	0	0	0	18.7305	125	2.8	1.3	0.3	2	0	799
100.199	50	40.8	155	60	32	2021-10-23	2021-10-30	2023-12-31	1	0	0	0	20.8117	140	5.6	0.7	0.7	2	0	792
101.921	55	41.1	160	62	32	2021-10-25	2021-11-11	2023-12-31	0	0	1	0	21.4844	163	5.45	2.02	0.61	2	0	780
100.295	52	41.5	160	77	32	2021-10-27	2021-10-29	2023-12-31	0	0	0	0	20.3125	127	13.1	0.7	0.6	2	0	793
93.7869	60	35.6	167	50	32	2021-10-28	2021-11-20	2023-12-31	0	0	1	1	21.5139	118	3.1	1.8	0.2	1	0	771
106.246	50	45.2	156	54	32	2021-10-31	2021-11-06	2023-12-31	0	0	0	0	20.5457	125	2.6	1.2	0.1	1	0	785
91.0509	54	35.9	165	59	32	2021-11-01	2021-11-06	2023-12-31	0	0	0	0	19.8347	127	11.87	0.71	0.56	1	0	785
93.1393	55	36.2	163	86	32	2021-11-01	2021-11-05	2023-12-31	0	0	1	0	20.7008	90	7.8	0.9	0.9	3	0	786
93.9086	48	39.2	160	64	32	2021-11-02	2021-11-06	2023-12-31	0	0	0	0	18.75	110	4.3	1.1	0.4	1	0	785
98.9422	50	38.9	152	53	32	2021-11-03	2021-11-07	2023-12-31	0	0	0	0	21.6413	118	5.3	0.9	0.3	2	0	784
98.5798	60	38.2	160	62	32	2021-11-04	2021-11-14	2023-12-31	0	0	0	0	23.4375	125	3.9	1.5	0.4	2	0	777
89.4427	61	33.2	170	68	32	2021-11-06	2021-11-12	2023-12-31	0	0	1	0	21.1073	94	6.61	1.36	0.72	2	0	779
102.451	75	40.8	168	64	32	2021-11-07	2021-11-13	2023-12-31	1	0	1	0	26.5731	123	5.9	1.4	0.4	2	0	778
103.11	58	43.7	170	69	32	2021-11-07	2021-11-17	2023-12-31	0	0	1	0	20.0692	133	6.81	1.29	0.4	2	0	774
98.5858	62	38.9	170	61	32	2021-11-07	2021-11-18	2023-12-31	0	0	1	0	21.4533	114	4.38	1.52	0.42	1	0	773
89.0502	55	31.8	158	70	32	2021-11-08	2021-11-11	2023-12-31	0	0	0	0	22.0317	107	6.87	1.1	1.06	2	0	780
100.154	50	42.4	160	80	32	2021-11-11	2021-11-15	2023-12-31	1	0	0	0	19.5312	118	11	0.6	0.2	3	0	776
97.3886	65	37.4	158	59	32	2021-11-11	2021-11-21	2023-12-31	1	0	0	0	26.0375	88	8.7	1.3	0.8	2	0	770
107.216	60	44	158	81	32	2021-11-12	2021-11-20	2021-12-13	0	0	0	0	24.0346	132	7.6	0.6	0	2	1	23
98.3836	45	39.2	146	69	32	2021-11-13	2021-11-17	2023-12-31	0	0	0	0	21.1109	124	2.7	0.7	0.3	2	0	774
100.962	80	39.8	170	56	32	2021-11-13	2021-11-24	2023-12-31	0	0	1	0	27.6817	151	4.8	1.4	0.4	1	0	767
99.4301	45	44.4	160	72	32	2021-11-14	2021-12-22	2023-12-31	0	0	0	0	17.5781	151	8.9	1.8	0.2	2	0	739
103.345	57	41.4	160	61	32	2021-11-17	2021-11-23	2023-12-31	0	0	0	0	22.2656	112	3.1	0.5	0.3	2	0	768
97.8353	75	37.7	170	69	32	2021-11-18	2021-11-26	2023-12-31	0	0	1	0	25.9516	109	9.3	1.1	0.6	1	0	765
95.2903	50	38.5	158	70	32	2021-11-21	2021-11-27	2023-12-31	0	0	0	0	20.0288	128	6.7	1.8	0.3	2	0	764
95.4529	55	36.1	158	55	32	2021-11-21	2021-11-26	2023-12-31	0	0	0	0	22.0317	124	5.3	1.4	0.5	2	0	765
92.0145	50	36.3	158	68	32	2021-11-21	2021-11-26	2023-12-31	0	0	0	0	20.0288	123	8	1	0.9	2	0	765
85.4766	52	29.4	150	81	32	2021-11-24	2021-11-28	2023-12-31	0	0	0	0	23.1111	88	13	1.6	2.5	2	0	763
112.279	75	47.4	170	68	32	2021-11-24	2021-12-08	2023-12-31	0	0	1	0	25.9516	146	14.1	0.6	0.4	2	0	753
108.109	70	44.6	158	61	32	2021-11-26	2021-11-30	2023-12-31	0	0	0	0	28.0404	141	6.4	1.2	0.4	2	0	761
101.387	47	41.5	150	58	32	2021-11-27	2021-12-02	2023-12-31	0	0	0	0	20.8889	116	6.2	0.8	0.4	1	0	759
96.858	55	37.7	160	75	32	2021-11-28	2021-12-16	2023-12-31	0	0	0	0	21.4844	123	3.8	1.6	0.5	2	0	745
100.962	60	39.8	156	64	32	2021-11-30	2021-12-05	2023-12-31	0	0	0	0	24.6548	119	4.7	1.4	0.3	3	0	756
100.218	55	39.3	158	80	32	2021-12-05	2021-12-15	2023-12-31	0	0	0	0	22.0317	142	8	0.8	0.7	2	0	746
106.025	57.5	43.2	160	58	32	2021-12-06	2021-12-10	2023-12-31	0	0	0	0	22.4609	118	5	1.4	0.3	1	0	751
94.4859	50	39.5	163	70	32	2021-12-11	2021-12-15	2023-12-31	0	0	0	0	18.8189	124	9.53	0.93	0.3	2	0	746
104.221	44	45.1	150	78	32	2021-12-12	2021-12-18	2023-09-09	0	0	0	0	19.5556	133	3.1	1.5	0.3	2	1	630
93.2194	70	34.6	170	67	32	2021-12-14	2021-12-25	2023-12-31	0	0	1	0	24.2215	107	6.15	2.99	1.42	2	0	736
99.6221	65	38.9	155	50	32	2021-12-15	2021-12-30	2023-12-31	0	0	0	0	27.0552	132	7.92	0.8	0.95	2	0	731
94.8573	63	35.7	160	58	32	2021-12-19	2021-12-24	2023-12-31	0	0	0	0	24.6094	109	5.8	1.2	0.6	2	0	737
95.8361	50	39.5	160	53	32	2021-12-19	2021-12-26	2023-12-31	0	0	0	0	19.5312	115	3.8	2.3	0.5	1	0	735
104.162	53	43.6	160	63	32	2021-12-24	2021-12-29	2023-12-31	0	0	0	0	20.7031	138	6.9	1.1	0.5	2	0	732
99.8564	50	42.2	160	74	32	2021-12-22	2021-12-25	2023-12-31	1	0	0	0	19.5312	148	5.1	0.8	0.1	2	0	736
103.642	82	41.6	165	53	32	2021-12-23	2021-12-28	2023-12-31	0	0	1	0	30.1194	128	3.9	1.5	0.4	2	0	733
101.856	65	40.4	160	62	32	2021-12-24	2021-12-30	2023-12-31	0	0	0	0	25.3906	155	6.22	1.58	0.64	1	0	731
99.9183	55	42	167	71	32	2021-12-25	2021-12-30	2023-12-31	0	0	1	0	19.721	118	7.6	0.4	0.7	2	0	731
100.028	55	40.5	162	62	32	2021-12-27	2021-12-30	2023-12-31	0	0	0	0	20.9572	133	5.9	1.1	0.4	2	0	731
105.28	50	42.7	150	84	32	2021-12-28	2022-01-03	2023-12-31	0	0	0	0	22.2222	146	4.7	0.7	0.5	3	0	727
95.0309	50	38	157	72	32	2021-12-29	2022-01-02	2023-12-31	0	0	0	0	20.2848	122	13.51	1.6	1.01	2	0	728
95.985	50	39.6	160	83	32	2021-12-30	2022-01-04	2022-05-24	0	0	0	0	19.5312	139	8	0.6	0.6	2	1	140
100.75	50	42.8	160	85	32	2021-12-30	2022-01-04	2023-11-29	0	0	0	0	19.5312	118	4.4	0.9	0.2	3	1	694
96.9419	70	37.1	155	75	32	2022-01-04	2022-01-08	2023-12-31	1	0	0	0	29.1363	131	3	1.7	0.2	2	0	722
101.558	50	40.2	150	51	32	2022-01-04	2022-01-17	2023-12-31	0	0	0	0	22.2222	134	7.1	1.1	0.7	2	0	713
99.9199	60	39.1	165	55	32	2022-01-04	2022-01-13	2023-12-31	0	0	1	0	22.0386	113	7.4	1.1	0.6	2	0	717
93.727	56	35.1	160	63	32	2022-01-06	2022-01-12	2023-12-31	0	0	0	0	21.875	100	4.44	0.71	0.41	2	0	718
97.6674	50	39.1	155	65	32	2022-01-11	2022-01-15	2023-12-31	0	0	0	0	20.8117	123	4.3	1.5	0.4	2	0	715
97.5375	60	37.5	160	54	32	2022-01-14	2022-01-24	2023-12-31	0	0	0	0	23.4375	114	4.8	1.3	0.2	2	0	706
101.842	50	42.9	158	71	32	2022-01-15	2022-01-18	2023-12-31	0	0	0	0	20.0288	121	5	2	0.4	2	0	712
80.7118	70	26.2	150	64	32	2022-01-20	2022-01-24	2023-12-31	0	0	0	0	31.1111	98	7.3	1.2	0.47	2	0	706
101.26	68	40	168	50	32	2022-01-20	2022-01-27	2023-12-31	0	0	1	0	24.093	137	4.1	1.2	0.3	1	0	703
97.3886	72	37.4	168	58	32	2022-01-21	2022-01-30	2023-12-31	0	0	1	0	25.5102	100	4.5	0.6	0.5	2	0	700
100.813	60	39.7	155	74	32	2022-01-25	2022-01-29	2023-12-31	0	0	0	0	24.974	143	11.5	1.3	0.9	2	0	701
95.7507	65	36.3	156	67	32	2022-02-06	2022-02-13	2023-12-31	1	1	0	1	26.7094	121	3.8	1.2	0.4	2	0	686
106.025	80	43.2	172	80	32	2022-02-08	2022-02-15	2023-12-31	0	0	1	0	27.0416	135	8.9	0.6	0.3	2	0	684
92.7537	50	35.8	155	70	32	2022-02-09	2022-02-13	2023-12-31	0	0	0	0	20.8117	106	3.3	1.6	0.5	2	0	686
101.558	60	40.2	162	56	32	2022-02-10	2022-02-14	2023-12-31	0	0	0	0	22.8624	116	7	0.8	0.5	2	0	685
91.2837	63	33.3	156	55	32	2022-02-09	2022-02-21	2023-12-31	0	0	0	0	25.8876	101	8.58	1.4	0.78	1	0	678
94.0015	40	40.5	150	84	32	2022-02-11	2022-02-15	2023-12-31	0	0	0	0	17.7778	124	4.3	1.3	0.3	3	0	684
107.514	70	44.2	167	59	32	2022-02-12	2022-02-20	2023-12-31	0	0	0	0	25.0995	154	4.8	1.3	0.3	2	0	679
102.867	47	44.5	156	69	32	2022-02-14	2022-02-17	2023-12-31	0	0	0	0	19.313	142	6.5	2	0.4	1	0	682
103.493	55	41.5	155	74	32	2022-02-13	2022-02-18	2023-12-31	0	0	0	0	22.8928	104	6.8	0.7	0.5	2	0	681
102.451	57	40.8	160	67	32	2022-02-16	2022-03-05	2023-12-31	0	0	0	0	22.2656	118	7.6	0.8	0.7	2	0	666
95.8996	80	36.4	170	68	32	2022-02-18	2022-02-24	2023-12-31	0	0	1	0	27.6817	122	7	1	0.6	1	0	675
96.8274	60	38.6	170	55	32	2022-02-19	2022-03-05	2023-12-31	0	0	1	0	20.7612	92	9.1	1.4	0.5	2	0	666
99.4732	50	38.8	150	67	32	2022-02-20	2022-02-25	2023-12-31	0	0	0	0	22.2222	120	6.57	1.2	0.75	2	0	674
102.486	60	42.4	170	66	32	2022-02-23	2022-02-28	2023-12-31	0	0	1	0	20.7612	127	5.2	1.4	0.4	2	0	671
96.6851	48	39.5	155	85	32	2022-02-24	2022-02-28	2023-12-31	0	0	0	0	19.9792	125	10.4	0.8	0.6	3	0	671
90.5768	40	38.2	150	67	32	2022-02-24	2022-03-05	2023-12-31	0	0	0	0	17.7778	128	2.53	1.5	0.36	2	0	666
112.13	70	47.3	170	65	32	2022-03-01	2022-03-11	2023-12-31	0	0	1	0	24.2215	125	5.1	1.6	0.4	2	0	660
86.9656	70	30.4	175	55	32	2022-03-01	2022-03-16	2023-12-31	0	0	1	0	22.8571	87	3.18	0.41	0.31	2	0	655
105.28	65	42.7	155	75	32	2022-03-01	2022-03-06	2023-12-31	1	0	0	1	27.0552	146	16.3	1.1	0.9	2	0	665
102.898	75	41.1	167	55	32	2022-03-02	2022-03-13	2023-12-31	0	0	0	0	26.8923	108	4.8	1	0.3	1	0	658
102.825	48	41.9	150	53	32	2022-03-03	2022-03-07	2023-12-31	0	0	0	0	21.3333	129	4.8	1	0.6	2	0	664
104.685	65	42.3	164	57	32	2022-03-07	2022-03-11	2023-12-31	0	0	0	0	24.1672	126	10.5	1.1	0.4	1	0	660
94.7938	50	38.8	160	68	32	2022-03-07	2022-03-13	2023-12-31	0	0	0	0	19.5312	146	5.2	1.3	0.3	2	0	658
103.345	60	41.4	162	59	32	2022-03-10	2022-03-15	2023-12-31	0	0	0	0	22.8624	141	7.6	1.3	0.7	2	0	656
105.429	68	42.8	155	55	32	2022-03-12	2022-03-19	2023-12-31	0	0	0	0	28.3039	140	4.1	1.5	0.2	2	0	652
95.6018	62.5	36.2	167	60	32	2022-03-14	2022-03-19	2023-12-31	0	0	0	0	22.4103	127	4	1	0.4	2	0	652
103.493	70	41.5	155	72	32	2022-03-15	2022-03-19	2023-12-31	0	0	0	0	29.1363	139	4.1	1.4	0.5	2	0	652
98.7287	67	38.3	158	70	32	2022-03-17	2022-03-23	2023-12-31	0	0	0	0	26.8386	121	4.8	0.7	0.5	2	0	648
102.153	60	40.6	160	56	32	2022-03-18	2022-03-26	2023-12-31	0	0	0	0	23.4375	139	5.3	1.9	0.8	2	0	645
94.8306	51.5	36.4	155	80	32	2022-03-19	2022-03-25	2023-12-31	0	0	0	0	21.436	140	4.6	2	0.2	2	0	646
114.336	59	49.2	165	52	32	2022-03-20	2022-03-31	2023-12-31	0	0	0	0	21.6713	151	9.1	1.2	0.8	1	0	640
95.4529	75	36.1	180	89	32	2022-03-21	2022-03-22	2023-12-31	0	0	1	0	23.1481	103	5.48	1.37	0.59	3	0	649
97.9652	50	39.3	155	72	32	2022-03-21	2022-03-25	2023-12-31	0	0	0	0	20.8117	116	8.7	0.9	0.5	2	0	646
110.939	70	46.5	168	54	32	2022-03-21	2022-04-04	2023-12-31	0	0	1	0	24.8016	129	3.4	1.3	0.5	2	0	636
92.8227	40	40.3	152	85	32	2022-03-28	2022-04-01	2023-12-31	0	0	0	0	17.313	145	9.4	1.4	0.6	3	0	639
102.004	65	40.5	170	55	32	2022-03-28	2022-04-12	2023-12-31	1	0	1	1	22.4913	131	10.5	1.6	0.2	2	0	628
103.94	65	41.8	160	68	32	2022-03-29	2022-04-04	2023-12-31	0	0	0	0	25.3906	145	3.9	2.2	0.5	2	0	636
115.554	59	49.6	157	73	32	2022-03-30	2022-04-04	2023-12-31	0	0	0	0	23.9361	143	5.1	1.5	0.4	2	0	636
99.683	56	39.1	160	67	32	2022-03-31	2022-04-10	2023-12-31	0	0	0	0	21.875	112	3.7	1.5	0.2	2	0	630
96.4952	70	36.8	163	64	32	2022-04-01	2022-04-14	2023-12-31	0	0	1	0	26.3465	103	4.8	2.1	0.5	2	0	626
109.152	59	45.3	158	73	32	2022-04-17	2022-04-22	2023-12-31	0	0	0	0	23.634	127	6.8	2.8	0.7	2	0	618
103.493	60	41.5	155	81	32	2022-04-25	2022-05-01	2022-06-10	0	0	0	0	24.974	145	4.8	1.1	0.4	3	1	40
87.5612	60	30.8	163	58	32	2022-04-27	2022-05-07	2023-12-31	0	0	1	0	22.5827	109	4.8	1.62	0.7	2	0	603
100.367	60	39.4	155	84	32	2022-04-28	2022-05-04	2023-12-31	0	0	0	0	24.974	114	3.4	1.4	0.4	2	0	606
89.4969	90	32.1	175	58	32	2022-05-01	2022-05-11	2023-12-31	0	0	1	0	29.3878	90	7.6	0.8	1	2	0	599
103.791	70	41.7	154	64	32	2022-05-01	2022-05-08	2023-12-31	0	0	0	0	29.5159	144.5	7.96	2.1	1.13	2	0	602
103.196	64	41.3	160	67	32	2022-05-02	2022-05-07	2023-12-31	0	0	0	0	25	115	8.3	1	0.5	2	0	603
95.6995	47	40.9	160	67	32	2022-05-04	2022-05-07	2023-12-31	0	0	0	0	18.3594	144	20.55	1.2	0.23	2	0	603
109.45	56	45.5	155	67	32	2022-05-14	2022-05-18	2023-12-31	0	0	0	0	23.3091	141	4.9	1.6	0.1	2	0	592
99.4732	60	38.8	165	72	32	2022-05-14	2022-05-18	2023-12-31	0	0	1	0	22.0386	125	3	1.4	0.2	2	0	592
103.493	55	41.5	156	80	32	2022-05-18	2022-05-30	2023-12-31	0	0	1	0	22.6003	142	12.1	1.5	0.5	3	0	580
110.633	52	47.1	156	67	32	2022-05-22	2022-05-29	2023-12-31	0	0	0	0	21.3675	130	8.1	3.2	0.6	2	0	581
98.7853	45	42.5	155	91	32	2022-05-25	2022-05-31	2023-08-08	0	0	0	0	18.7305	106	7	1.7	0.7	3	1	434
78.7761	52	24.9	152	85	32	2022-05-26	2022-05-31	2023-01-05	0	0	0	0	22.5069	70	10.43	0.6	0.59	3	1	219
99.3243	60	38.7	164	54	32	2022-05-29	2022-06-10	2023-12-31	0	0	0	0	22.3081	117	2.3	1.3	0.3	2	0	569
102.451	80	40.8	175	73	32	2022-05-29	2022-06-01	2023-12-31	0	0	1	0	26.1224	121	7	0.7	0.2	3	0	578
105.578	60	42.9	165	59	32	2022-05-29	2022-06-03	2023-12-31	0	0	0	0	22.0386	138	5.1	0.3	0.2	2	0	576
91.5815	57	33.5	160	51	32	2022-05-30	2022-06-04	2023-12-31	0	0	0	0	22.2656	108	2.4	1.1	0.3	2	0	575
102.153	65	40.6	150	60	32	2022-05-30	2022-06-07	2023-12-31	0	0	0	0	28.8889	112	6.8	1.5	0.4	2	0	572
102.6	68	40.9	160	79	32	2022-05-31	2022-06-04	2023-12-31	1	0	0	0	26.5625	113	7.3	0.5	0.2	1	0	575
94.1128	85	35.2	160	70	32	2022-05-31	2022-06-05	2023-12-31	0	0	0	0	33.2031	115	4.5	0.7	0.5	2	0	574
98.9868	50	43.1	165	63	32	2022-06-01	2022-06-08	2023-12-31	0	0	0	0	18.3655	128	10.9	0.7	0.7	2	0	571
99.771	75	39	168	72	32	2022-06-02	2022-06-09	2023-12-31	0	0	1	0	26.5731	112	6.6	0.9	0.3	2	0	570
106.174	75	43.3	164	53	32	2022-06-04	2022-06-08	2023-12-31	0	0	0	0	27.8852	133	14.89	1.23	0.75	2	0	571
96.4029	45	40.9	155	59	32	2022-06-04	2022-06-11	2023-12-31	0	0	0	0	18.7305	139	3.7	1.2	0.5	2	0	568
104.834	70	42.4	155	67	32	2022-06-04	2022-06-08	2023-12-31	0	0	0	0	29.1363	129	2.3	1.7	0.2	2	0	571
92.7727	70	34.3	166	83	32	2022-06-07	2022-06-16	2023-12-31	0	0	1	0	25.4028	139	3.7	3.7	1.2	3	0	563
100.069	60	39.2	160	64	32	2022-06-09	2022-06-10	2023-12-31	0	0	0	0	23.4375	114	4.9	1.1	0.4	2	0	569
107.216	80	44	170	59	32	2022-06-10	2022-06-21	2023-12-31	0	0	1	0	27.6817	130	3.4	1.7	0.5	2	0	558
101.707	74	40.3	172	66	32	2022-06-10	2022-06-17	2023-12-31	0	0	1	0	25.0135	133	12.3	1.7	0.5	2	0	562
102.451	80	40.8	170	61	32	2022-06-14	2022-06-24	2023-12-31	0	0	1	0	27.6817	130	8.98	1.41	0.6	3	0	555
98.7414	52	42	165	68	32	2022-06-15	2022-06-23	2023-12-31	0	0	1	0	19.1001	125	8.4	0.9	0.8	2	0	556
96.0485	65	36.5	160	68	32	2022-06-20	2022-06-25	2023-12-31	0	0	0	0	25.3906	111	2.9	1.9	0.3	1	0	554
97.0908	49	37.2	148	74	32	2022-06-20	2022-06-25	2023-12-31	0	0	0	0	22.3703	101	6.9	0.9	0.7	2	0	554
72.8201	67	20.9	163	58	32	2022-06-20	2022-06-27	2023-12-31	0	0	0	0	25.2174	120	8.6	1.1	0.5	2	0	552
106.246	50	45.2	156	58	32	2022-06-20	2022-06-25	2023-12-31	0	0	0	0	20.5457	130	3.6	0.8	0.3	1	0	554
109.45	60	45.5	145	78	32	2022-06-21	2022-06-29	2023-12-31	0	0	0	0	28.5375	142	8.1	2.1	0.4	2	0	550
98.8012	45	42.2	154	69	32	2022-06-23	2022-07-04	2023-12-31	0	0	0	0	18.9745	145	2.3	1.2	0.5	2	0	545
102.524	50	42.7	156	61	32	2022-06-23	2022-06-30	2023-12-31	0	0	0	0	20.5457	130	2.2	0.7	0.2	2	0	549
94.2748	52	38.4	163	60	32	2022-06-23	2022-07-02	2023-12-31	0	0	0	0	19.5717	101	5.1	1.3	0.6	1	0	547
104.983	75	42.5	170	65	32	2022-06-26	2022-06-30	2023-12-31	0	0	1	0	25.9516	146	6.7	2.3	0.7	2	0	549
93.815	60	35	165	57	32	2022-06-27	2022-06-30	2023-12-31	0	0	0	0	22.0386	139	4.49	0.77	0.43	1	0	549
103.528	60	43.1	170	79	32	2022-06-28	2022-07-11	2023-12-31	0	0	1	0	20.7612	148	8.8	0.9	0.2	2	0	538
96.8655	50	38.9	156	66	32	2022-06-29	2022-06-30	2023-12-31	0	0	0	0	20.5457	140	7.2	1.1	0.8	2	0	549
70.6883	58	21	167	67	32	2022-07-02	2022-07-07	2023-12-31	0	0	0	0	20.7967	86	9.24	1.71	0.99	1	0	542
102.004	75	40.5	157	55	32	2022-07-03	2022-07-17	2023-12-31	0	0	0	0	30.4272	143	4.5	0.7	0.5	1	0	532
112.07	49	50.9	160	51	32	2022-07-05	2022-07-13	2023-12-31	0	0	0	0	19.1406	165	6.2	1.1	0.3	2	0	536
106.655	60	45.2	170	69	32	2022-07-06	2022-07-17	2023-12-31	0	0	1	0	20.7612	149	8.5	1.2	0.1	2	0	532
102.898	70	41.1	155	72	32	2022-07-07	2022-07-10	2023-12-31	0	0	0	0	29.1363	121	6.1	0.9	0.6	2	0	539
108.407	62	44.8	155	67	32	2022-07-13	44761	2023-12-31	0	0	0	0	25.8065	116	3.4	1.2	0.3	2	0	530
95.8996	60	36.4	155	80	32	2022-07-14	44762	2023-12-31	0	0	0	0	24.974	117	10.26	0.7	0.49	3	0	529
109.152	77	45.3	168	64	32	2022-07-16	44759	2023-12-31	0	0	1	0	27.2817	148	9.63	0.9	0.59	2	0	532
90.306	50	33.1	152	81	32	2022-07-20	44770	2023-12-31	1	0	1	0	21.6413	84	4.8	1.4	0.5	2	0	521
86.6678	70	30.2	172	80	32	2022-07-18	44764	2023-12-31	0	0	1	0	23.6614	86	4.58	0.75	0.69	2	0	527
95.8806	50	37.9	155	58	32	2022-07-20	44767	2023-12-31	0	0	0	0	20.8117	133	7.1	1.2	0.6	2	0	524
98.1376	46	44.4	165	64	32	2022-07-23	44770	2023-12-31	0	0	0	0	16.8962	151	12.7	0.6	0.4	2	0	521
100.069	69	39.2	168	61	32	2022-07-24	44772	2023-12-31	0	0	0	0	24.4473	114	4.6	2.1	0.4	2	0	519
90.2414	55	32.6	150	79	32	2022-07-25	44773	2023-12-31	0	0	0	0	24.4444	78	3.2	1.3	0.4	2	0	518
98.8776	102	38.4	175	53	32	2023-05-08	2023-05-12	2023-12-31	0	0	1	0	33.3061	170	11.5	2.56	1.02	2	0	233
99.9199	60	39.1	150	66	32	2023-03-24	2023-04-05	2023-12-31	0	0	0	0	26.6667	139	11.21	1.17	0.46	2	0	270
99.6221	80	38.9	165	54	32	2023-03-02	2023-03-17	2023-12-31	1	0	1	0	29.3848	126	4.13	0.47	0.68	2	0	289
90.9947	52	36.5	164	52	32	2023-05-25	2023-06-17	2023-12-31	0	0	0	0	19.3337	107	3.04	0.68	0.33	2	0	197
91.7304	70	33.6	160	53	32	2023-03-26	2023-04-25	2023-12-31	0	0	0	0	27.3438	123	5.46	0.97	0.93	1	0	250
99.3243	70	38.7	170	66	32	2023-03-21	2023-03-26	2023-12-31	0	0	1	0	24.2215	NA	NA	NA	NA	2	0	280
108.109	55	44.6	155	59	32	2022-12-07	2022-12-12	2023-12-31	0	0	0	0	22.8928	112	1.67	1.81	0.16	1	0	384
109.598	65	45.6	170	60	32	2023-01-01	2023-01-06	2023-12-31	0	0	1	0	22.4913	144.4	4.66	1.56	0.52	2	0	359
110.343	75	46.1	170	56	32	2022-11-11	2022-11-16	2023-12-31	0	0	1	0	25.9516	144	6.83	2.69	0.65	2	0	410
103.493	75	41.5	166	58	32	2022-12-15	2022-12-21	2023-12-31	0	0	1	0	27.2173	145.8	10.22	1.28	0.57	2	0	375
109.598	56	45.6	158	56	32	2023-04-10	2023-04-14	2023-12-31	0	0	0	0	22.4323	126	2.93	0.92	0.53	2	0	261
96.5656	50	40.6	162	61	32	2023-03-01	2023-03-15	2023-12-31	0	0	1	0	19.052	124	9.22	1.12	0.63	2	0	291
107.663	77	44.3	172	61	32	2022-08-23	2022-08-25	2023-12-31	1	0	1	0	26.0276	156.2	6.61	1.29	0.53	2	0	493
101.558	63	40.2	168	64	32	2022-12-19	2022-12-30	2023-12-31	0	0	1	0	22.3214	141	13.08	0.41	0.63	2	0	366
94.8573	50	35.7	150	72	32	2022-12-04	2022-12-11	2023-12-31	0	0	0	0	22.2222	121	8.3	0.9	0.5	3	0	385
100.962	55	39.8	155	73	32	2023-07-02	2023-07-09	2023-12-31	0	0	0	0	22.8928	142	3.53	1.07	0.45	2	0	175
100.218	60	39.3	150	77	32	2023-05-25	2023-05-28	2023-12-31	0	0	0	0	26.6667	121	2.8	1.83	0.36	1	0	217
100.664	60	39.6	165	55	32	2022-11-18	2022-11-24	2023-12-31	0	0	0	0	22.0386	122	4.7	1	0.4	2	0	402
110.045	60	45.9	165	59	32	2022-08-02	2022-08-15	2023-12-31	0	0	1	0	22.0386	174	15.2	0.9	0.4	1	0	503
96.793	63	37	168	64	32	2023-06-02	2023-06-12	2023-12-31	0	0	1	0	22.3214	154	7.21	1.23	0.53	3	0	202
93.6661	72	34.9	170	54	32	2023-04-17	2023-05-05	2023-12-31	0	0	1	0	24.9135	129	6.12	0.63	0.53	2	0	240
90.7726	42	37.2	150	72	32	2022-08-12	2022-08-17	2023-12-31	0	0	0	0	18.6667	114	3.7	1.1	0.3	2	0	501
104.685	70	42.3	175	76	32	2022-11-26	2022-11-29	2023-12-31	0	0	1	0	22.8571	147	8.31	1.47	0.99	1	0	397
104.005	55	42.5	160	56	32	2023-06-08	2023-06-18	2023-12-31	0	0	0	0	21.4844	121	6.31	1.6	0.46	1	0	196
105.876	60	43.1	155	55	32	2022-07-29	2022-08-03	2023-12-31	0	0	0	0	24.974	137	7.87	1.31	0.47	2	0	515
97.5299	52	38.3	156	66	32	2023-07-16	2023-07-22	2023-12-31	0	0	0	0	21.3675	117	6.26	1.62	0.37	1	0	162
96.7975	57	39.3	168	51	32	2023-07-27	2023-08-10	2023-12-31	0	0	1	0	20.1956	135	5.62	0.97	0.46	2	0	143
97.5375	65	37.5	170	58	32	2022-12-02	2022-12-08	2023-12-31	0	0	1	0	22.4913	137.9	6.42	0.74	0.48	2	0	388
96.4952	70	36.8	160	50	32	2022-08-06	2022-08-22	2023-12-31	0	0	0	0	27.3438	81	6.9	1.1	1	1	0	496
103.555	65	41.9	173	61	32	2022-11-16	2022-11-23	2023-12-31	0	0	1	0	21.7181	141	4.87	0.85	0.52	2	0	403
105.578	65	42.9	165	72	32	2022-09-06	2022-09-16	2023-12-31	0	0	0	1	23.8751	139	5	1.9	0.3	2	0	471
101.111	70	39.9	165	55	32	2022-09-24	2022-10-09	2023-12-31	0	0	1	0	25.7117	130	5.5	1.2	0.4	2	0	448
99.5389	67	39	175	50	32	2022-11-22	2022-12-05	2023-12-31	0	0	1	0	21.8776	130	5	1.1	0.5	2	0	391
99.1754	60	38.6	157	68	32	2023-03-05	2023-03-15	2023-12-31	0	0	0	0	24.3418	135	7.19	1.3	0.46	1	0	291
101.26	55	40	155	59	32	2022-12-05	2022-12-09	2023-12-31	0	0	0	0	22.8928	133.7	6.32	2.48	0.54	1	0	387
85.3277	60	29.3	163	50	32	2023-03-20	2023-04-10	2023-12-31	0	0	1	0	22.5827	114	12.89	0.76	0.79	1	0	265
106.769	70	43.7	163	67	32	2022-08-02	2022-08-06	2023-12-31	0	0	0	0	26.3465	131	8.08	1.19	0.64	1	0	512
102.153	58	40.6	152	71	32	2022-12-04	2022-12-07	2023-12-31	0	0	0	0	25.1039	126	4.22	1.55	0.54	1	0	389
100.664	60	39.6	160	64	32	2023-07-20	2023-07-28	2023-12-31	0	0	0	0	23.4375	144	6.45	1.24	0.5	2	0	156
102.254	46	44.3	155	65	32	2022-09-09	2022-09-25	2023-12-31	0	0	0	0	19.1467	145	13.07	1.45	0.68	2	0	462
97.6864	64	37.6	170	65	32	2023-02-14	2023-02-20	2023-12-31	0	0	1	0	22.1453	155	5.92	0.89	0.58	2	0	314
100.069	60	39.2	164	73	32	2022-10-28	2022-11-05	2023-12-31	0	0	0	0	22.3081	113	6.8	1.2	0.5	1	0	421
97.8353	65	37.7	160	52	32	2023-07-29	2023-08-10	2023-12-31	0	0	0	0	25.3906	115	5.18	1.17	0.28	2	0	143
105.464	60	44.4	170	53	32	2023-02-24	2023-03-15	2023-12-31	0	0	1	0	20.7612	136	9.92	0.55	0.05	2	0	291
101.111	75	39.9	167	50	32	2023-05-20	2023-05-28	2023-12-31	0	0	0	0	26.8923	115	2.85	1.08	0.33	2	0	217
104.387	60	42.1	165	57	32	2023-06-28	2023-07-04	2023-12-31	0	0	1	0	22.0386	145	6.07	0.54	0.5	1	0	180
90.5392	65	32.8	170	59	32	2022-09-29	2022-10-15	2023-12-31	0	0	1	0	22.4913	108	7.16	0.94	0.55	2	0	442
91.7162	63	34.8	173	55	32	2023-02-25	2023-03-23	2023-12-31	0	0	1	0	21.0498	110	11.25	0.38	0.58	3	0	283
100.218	75	39.3	162	51	32	2023-06-27	2023-07-09	2023-12-31	0	0	1	0	28.578	136	8.18	1.28	0.68	1	0	175
102.6	60	40.9	160	55	32	2022-08-24	2022-09-07	2023-12-31	0	0	0	0	23.4375	133	1.7	1.2	0.2	2	0	480
106.987	57	45.2	165	68	32	2022-10-17	2022-10-20	2023-12-31	0	0	0	0	20.9366	127	3.77	1.48	0.26	1	0	437
99.0265	60	38.5	165	56	32	2022-10-06	2022-10-20	2023-12-31	0	0	1	0	22.0386	130	7.3	1.2	0.7	2	0	437
93.0705	50	34.5	150	64	32	2022-09-05	2022-09-11	2023-12-31	0	0	0	0	22.2222	124	5	1.4	0.2	1	0	476
96.793	60	37	155	53	32	2022-12-30	2023-01-08	2023-12-31	0	0	0	1	24.974	134	7.4	1.4	0.8	2	0	357
100.516	65	39.5	160	51	32	2022-12-19	2023-01-04	2023-12-31	0	0	0	0	25.3906	118	9.8	1	0.6	2	0	361
109.003	70	45.2	170	60	32	2023-02-13	2023-02-17	2023-12-31	0	0	0	0	24.2215	144	7.7	1.8	0.55	1	0	317
102.451	70	40.8	170	61	32	2022-11-19	2022-12-04	2023-12-31	0	0	1	0	24.2215	128	13.51	0.88	0.82	2	0	392
97.2397	65	37.3	165	55	32	2023-05-14	2023-05-31	2023-12-31	0	0	1	0	23.8751	122	6.45	1.09	0.62	2	0	214
91.5418	50	38.1	165	55	32	2022-09-26	2022-09-30	2023-12-31	0	0	0	0	18.3655	129.8	2.03	0.93	0.33	2	0	457
100.069	60	39.2	158	52	32	2022-12-16	2022-12-21	2023-12-31	0	0	0	0	24.0346	127	4.4	1.1	0.4	2	0	375
86.1132	48	32.4	155	68	32	2022-09-18	2022-09-30	2023-12-31	1	1	0	1	19.9792	94.1	5.53	1.11	0.4	1	0	457
87.1145	60	30.5	157	75	32	2022-10-30	2022-11-03	2023-04-16	1	0	1	0	24.3418	93	3.3	1.8	0.6	2	1	164
103.94	70	41.8	163	51	32	2023-06-08	2023-06-19	2023-12-31	0	0	0	0	26.3465	139	5.42	0.86	0.31	1	0	195
106.769	60	43.7	158	55	32	2023-05-02	2023-05-22	2023-12-31	0	0	0	0	24.0346	132	14.56	0.77	0.71	2	0	223
104.834	70	42.4	158	50	32	2023-03-10	2023-03-15	2023-12-31	0	0	0	0	28.0404	128	4.67	1.23	0.42	2	0	291
100.516	85	39.5	175	55	32	2023-04-16	2023-05-08	2023-12-31	0	0	1	0	27.7551	121	4.38	0.8	0.44	2	0	237
100.742	52	41.8	160	56	32	2023-04-19	2023-04-25	2023-12-31	0	0	0	0	20.3125	111	5.02	0.66	0.37	1	0	250
108.407	68	44.8	160	65	32	2023-08-01	2023-08-05	2023-12-31	0	0	0	0	26.5625	137	4.23	1.95	0.33	1	0	148
104.536	80	42.2	173	51	32	2022-11-01	2022-11-08	2023-12-31	0	0	1	0	26.7299	151	4.9	1.3	0.5	1	0	418
100.962	55	39.8	154	66	32	2022-12-19	2023-01-04	2023-12-31	0	0	0	0	23.1911	115	21.85	1.18	0.97	2	0	361
98.5798	70	38.2	172	78	32	2022-10-06	2022-10-09	2023-12-31	0	0	1	0	23.6614	164.8	7.62	1.69	0.39	1	0	448
95.6018	69	36.2	164	56	32	2022-07-29	2022-08-08	2023-12-31	0	0	1	0	25.6544	123	3.91	1.15	0.46	2	0	510
111.534	71	46.9	168	71	32	2023-06-05	2023-06-07	2023-12-31	0	0	0	0	25.1559	140	3.02	1.67	0.35	1	0	207
89.7263	45	34.8	150	85	32	2023-01-25	2023-01-28	2023-12-31	0	0	0	0	20	108	2.25	0.73	0.36	1	0	337
107.514	80	44.2	173	52	32	2023-07-25	2023-08-03	2023-12-31	0	0	1	0	26.7299	141	6.77	1.34	0.79	2	0	150
107.365	55	44.1	155	56	32	2022-08-16	2022-08-21	2023-12-31	0	0	0	0	22.8928	133	2.9	1.3	0.3	2	0	497
101.707	55	40.3	158	56	32	2023-05-13	2023-05-17	2023-12-31	0	0	0	0	22.0317	122	4.07	1.15	0.34	1	0	228
107.216	65	44	155	55	32	2022-10-08	2022-10-14	2023-12-31	0	0	0	0	27.0552	123	4.28	0.59	0.2	2	0	443
104.315	52	44.2	160	69	32	2022-11-12	2022-11-18	2023-12-31	0	0	0	0	20.3125	129	7.52	1.47	0.56	2	0	408
87.2634	70	30.6	170	51	32	2022-08-15	2022-09-20	2023-12-31	0	0	1	0	24.2215	109	11.4	0.4	1.1	2	0	467
94.7084	84	35.6	170	58	32	2022-12-10	2022-12-20	2023-12-31	0	0	1	0	29.0657	105.6	9.51	1.53	0.59	2	0	376
98.282	70	38	160	59	32	2023-08-12	2023-08-15	2023-12-31	0	0	0	0	27.3438	130	4.29	1.3	0.46	1	0	138
104.834	54	42.4	155	58	32	2023-02-23	2023-03-01	2023-12-31	0	0	0	0	22.4766	137	8.1	0.69	0.27	1	0	305
101.707	75	40.3	170	60	32	2022-11-22	2022-12-02	2023-12-31	0	0	1	0	25.9516	156.7	7.37	1.44	0.51	2	0	394
97.5375	55	37.5	145	66	32	2022-09-19	2022-09-24	2023-12-31	0	0	0	0	26.1593	121	6.15	1.34	0.41	1	0	463
79.7753	45	31.2	160	54	32	2023-02-06	2023-02-16	2023-12-31	0	0	0	0	17.5781	102	3.76	0.7	0.37	2	0	318
104.536	62	42.2	150	60	32	2022-08-30	2022-09-13	2023-12-31	0	0	0	2	27.5556	139	11.38	1.43	0.69	2	0	474
92.1771	50	33.9	145	55	32	2022-11-06	2022-11-12	2023-12-31	0	0	0	0	23.7812	118.3	4.09	1.4	0.46	1	0	414
92.9782	45	38.6	155	68	32	2023-01-30	2023-02-10	2023-12-31	1	1	0	1	18.7305	143	3.2	2.23	0.59	1	0	324
103.196	63	41.3	158	52	32	2023-01-15	2023-01-18	2023-12-31	0	0	0	0	25.2363	122	3.31	1.9	0.42	2	0	347
98.1331	77	37.9	165	53	32	2023-04-28	2023-05-14	2023-12-31	0	0	0	0	28.2828	118	3.9	0.94	0.35	2	0	231
101.26	85	40	170	53	32	2023-04-10	2023-04-17	2023-12-31	0	0	1	0	29.4118	153	7.2	0.93	0.64	2	0	258
100.848	60	41.3	170	54	32	2023-03-24	2023-04-06	2023-12-31	0	0	1	0	20.7612	139	10.51	1.28	0.78	2	0	269
109.896	75	45.8	180	54	32	2023-02-11	2023-02-21	2023-12-31	0	0	1	0	23.1481	129	6.14	2.57	0.83	1	0	313
105.727	55	43	154	54	32	2022-10-19	2022-10-23	2023-12-31	0	0	0	0	23.1911	142	4.1	1.7	0.4	2	0	434
108.109	60	44.6	163	55	32	2023-06-24	2023-06-28	2023-12-31	0	0	0	0	22.5827	139	11.6	1.01	0.5	1	0	186
105.727	80	43	170	55	32	2022-09-28	2022-10-04	2023-12-31	0	0	1	0	27.6817	171	4.8	2.6	0.6	2	0	453
100.813	64	39.7	168	57	32	2023-03-03	2023-03-17	2023-12-31	0	0	0	0	22.6757	123	3	1.37	0.55	2	0	289
93.9639	69	35.1	168	57	32	2022-10-12	2022-11-02	2023-12-31	0	0	1	0	24.4473	112	9.6	0.8	0.6	2	0	424
98.5989	65	39.2	175	57	32	2023-06-09	2023-06-22	2023-12-31	0	1	1	1	21.2245	145	5.07	0.71	0.51	2	0	192
109.747	60	45.7	157	57	32	2023-01-13	2023-01-15	2023-12-31	0	0	0	0	24.3418	128	3.21	0.78	0.29	2	0	350
100.367	72	39.4	160	57	32	2022-12-14	2022-12-18	2023-12-31	0	0	0	0	28.125	129.4	7.5	1.76	0.71	2	0	378
99.0265	58	38.5	162	58	32	2022-12-02	2022-12-06	2023-12-31	0	0	0	0	22.1003	130	4.39	1.63	0.57	1	0	390
97.1816	47	41.3	158	59	32	2023-07-24	2023-07-28	2023-12-31	0	0	0	0	18.8271	138	4.41	1.89	0.52	1	0	156
93.815	64	35	162	59	32	2023-05-13	2023-05-17	2023-12-31	0	0	0	0	24.3865	115	4.34	1.09	0.58	1	0	228
100.218	61	39.3	158	59	32	2023-01-07	2023-01-11	2023-12-31	0	0	0	0	24.4352	128	4.04	1.51	0.35	2	0	354
99.771	76	39	173	59	32	2023-03-07	2023-03-22	2023-12-31	0	0	1	0	25.3934	127	8.52	1.13	1.2	1	0	284
99.3243	55	38.7	158	59	32	2022-08-05	2022-08-09	2023-12-31	0	0	0	0	22.0317	131	6.5	1.4	0.6	1	0	509
93.4537	50	37.9	160	59	32	2023-01-15	2023-01-18	2023-12-31	0	0	0	0	19.5312	120	3.61	1.55	0.7	2	0	347
97.8353	65	37.7	169	60	32	2022-10-16	2022-10-26	2023-12-31	0	0	1	0	22.7583	149	6.6	0.7	0.6	2	0	431
102.004	70	40.5	155	61	32	2022-12-08	2022-12-12	2023-12-31	0	0	0	0	29.1363	136	4.4	1.6	0.5	2	0	384
105.727	72	43	173	61	32	2023-03-27	2023-03-29	2023-12-31	0	0	1	0	24.0569	156	3.18	1.22	0.4	1	0	277
97.3886	67	37.4	174	63	32	2023-07-29	2023-08-14	2023-12-31	0	0	1	0	22.1297	129	12.92	0.78	0.67	2	0	139
99.1754	65	38.6	158	64	32	2022-11-19	2022-11-24	2023-12-31	1	0	0	0	26.0375	113	4.6	1.8	0.4	2	0	402
98.5798	55	38.2	158	64	32	2022-09-05	2022-09-16	2023-12-31	0	0	0	1	22.0317	106	6.4	1.8	0.6	2	0	471
94.3113	45	39.8	156	65	32	2023-05-20	2023-05-23	2023-12-31	0	0	0	0	18.4911	120	3.87	1.27	0.27	1	0	222
113.916	60	48.5	160	65	32	2022-12-09	2022-12-20	2023-12-31	0	0	0	0	23.4375	130	12.58	1.18	0.6	2	0	376
61.0444	40	20.6	158	66	32	2023-02-23	2023-02-26	2023-12-31	0	0	0	6	16.0231	110	2.36	0.63	0.24	2	0	308
59.2968	40	18.9	156	66	32	2023-03-09	2023-03-19	2023-12-31	0	0	0	0	16.4366	109	1.69	0.45	0.16	1	0	287
99.3243	59	38.7	150	66	32	2023-05-14	2023-05-22	2023-12-31	0	0	0	0	26.2222	132	4.62	1.11	0.42	1	0	223
100.218	53	39.3	155	66	32	2022-08-19	2022-08-26	2023-12-31	1	1	0	1	22.0604	132.2	5.77	0.91	0.33	1	0	492
93.5172	60	34.8	156	67	32	2023-05-28	2023-05-31	2023-12-31	0	0	0	0	24.6548	126	4.53	1.67	0.65	1	0	214
113.47	55	48.2	155	67	32	2023-05-06	2023-05-11	2023-12-31	1	1	0	1	22.8928	143	7.62	1.17	0.26	2	0	234
103.221	49	41.6	150	68	32	2023-07-02	2023-07-09	2023-12-31	0	0	0	0	21.7778	122	3.57	1.5	0.34	2	0	175
101.097	50	42.4	158	68	32	2023-04-15	2023-04-20	2023-12-31	0	0	0	0	20.0288	129	2.91	1.83	0.3	1	0	255
102.631	53	41.9	158	67	32	2022-10-16	2022-10-22	2023-12-31	0	0	0	0	21.2306	129	7	0.7	0.5	1	0	435
95.0712	55	36.5	160	68	32	2023-04-15	2023-04-19	2023-12-31	0	0	0	0	21.4844	121	2.46	1.86	0.5	1	0	256
102.302	58	40.7	155	67	32	2022-11-21	2022-11-26	2023-12-31	0	0	0	0	24.1415	126	5	0.93	0.23	2	0	400
93.9948	55	38.9	170	68	32	2023-05-06	2023-05-10	2023-12-31	0	0	1	0	19.0311	134	4.6	0.91	0.3	1	0	235
95.8996	65	36.4	160	68	32	2023-01-16	2023-01-19	2023-12-31	1	0	0	0	25.3906	127	2.31	1.72	0.38	1	0	346
88.4546	56	31.4	156	68	32	2022-12-23	2023-01-10	2023-12-31	1	0	0	1	23.0112	100	3.3	0.4	0.3	2	0	355
94.7084	55	35.6	150	67	32	2022-09-09	2022-09-16	2023-12-31	0	0	0	1	24.4444	111.1	2.29	1.12	0.41	2	0	471
102.302	67	40.7	165	68	32	2022-09-08	2022-09-18	2023-12-31	0	0	1	0	24.6097	138	5.63	0.9	0.61	2	0	469
102.303	51	42.7	158	68	32	2022-10-19	2022-10-26	2023-12-31	0	0	0	0	20.4294	126	6.53	1.15	0.46	2	0	431
96.3917	54	37.2	158	68	32	2022-10-06	2022-10-11	2023-12-31	0	0	0	0	21.6311	126	4.9	1.9	0.3	1	0	446
102.153	65	40.6	164	68	32	2022-10-02	2022-10-07	2023-12-31	0	0	0	0	24.1672	139	4.4	2.2	0.3	1	0	450
97.0908	68	37.2	170	68	32	2022-11-13	2022-11-20	2023-12-31	0	0	1	0	23.5294	130	7	0.6	0.3	2	0	406
101.409	60	40.1	163	68	32	2022-10-16	2022-10-20	2023-12-31	0	0	0	0	22.5827	128	3	1.7	0.4	2	0	437
103.791	57	41.7	155	69	32	2023-03-07	2023-03-10	2023-12-31	0	0	0	0	23.7253	119	5.7	1.24	0.58	1	0	296
107.216	70	44	160	68	32	2022-10-01	2022-10-12	2023-12-31	1	0	1	0	27.3438	129	5.94	0.95	0.45	2	0	445
91.8793	85	33.7	168	69	32	2023-05-14	2023-05-19	2023-12-31	0	1	1	1	30.1162	151	3.85	1.3	0.66	1	0	226
96.0485	59	36.5	160	69	32	2023-02-03	2023-02-09	2023-12-31	1	1	0	1	23.0469	127	10.96	1.56	1.34	2	0	325
90.0925	68	32.5	165	69	32	2022-09-30	2022-10-24	2023-12-31	0	0	1	0	24.977	124	6.1	0.8	0.6	2	0	433
98.5798	55	38.2	153	70	32	2023-07-24	2023-07-29	2023-12-31	0	0	0	0	23.4952	137	3.45	1.74	0.49	2	0	155
98.5798	60	38.2	157	70	32	2023-04-15	2023-04-18	2023-12-31	0	0	0	0	24.3418	121	7.45	0.98	0.73	1	0	257
91.5408	62	34.8	172	70	32	2023-04-29	2023-05-06	2023-12-31	0	0	1	0	20.9573	149	4.9	1.48	0.62	2	0	239
94.2617	60	35.3	150	70	32	2022-10-24	2022-10-28	2023-12-31	0	0	0	0	26.6667	124	8.6	1	0.7	2	0	429
83.1747	45	30.4	150	71	32	2022-10-10	2022-10-14	2023-12-20	0	0	0	0	20	94	5.6	1	0.2	2	1	432
92.9216	70	34.4	172	71	32	2023-01-03	2023-01-06	2023-12-31	0	0	1	0	23.6614	149	4.6	1.8	0.8	1	0	359
93.0705	60	34.5	164	71	32	2023-01-11	2023-01-14	2023-12-31	0	0	0	0	22.3081	125	3.52	1.09	0.3	1	0	351
99.3243	58	38.7	154	72	32	2023-06-07	2023-06-11	2023-12-31	0	0	1	0	24.4561	144	5	1.26	0.61	1	0	203
96.6441	66	36.9	165	72	32	2022-09-29	2022-10-02	2023-12-31	1	0	0	0	24.2424	136	3.6	1.4	0.4	1	0	455
107.812	70	44.4	155	73	32	2023-03-01	2023-03-08	2023-12-31	1	0	0	0	29.1363	126	3.29	1.64	0.47	3	0	298
100.516	60	39.5	160	72	32	2022-09-23	2022-09-26	2023-12-31	0	0	0	0	23.4375	102	4.58	0.48	0.72	2	0	461
97.9842	65	37.8	160	73	32	2022-09-20	2022-09-24	2023-12-31	0	0	0	0	25.3906	133	3.19	1.2	0.69	2	0	463
103.047	61	41.2	158	73	32	2023-01-17	2023-01-21	2023-12-31	0	0	0	0	24.4352	127	4.13	1.36	0.54	2	0	344
88.9118	46	37.4	162	74	32	2023-05-04	2023-05-10	2023-12-31	0	0	0	0	17.5278	119	4.48	1.24	0.49	1	0	235
93.9639	65	35.1	150	74	32	2023-08-19	2023-08-22	2023-12-31	0	0	0	0	28.8889	116	3.61	1.63	0.62	1	0	131
84.689	45	34.5	160	74	32	2023-06-30	2023-07-10	2023-12-31	0	0	0	0	17.5781	85	4.61	0.43	0.09	3	0	174
101.409	60	40.1	160	74	32	2022-11-04	2022-11-09	2023-12-31	0	0	0	1	23.4375	135	3.1	1.3	0.5	3	0	417
104.146	45	46.1	155	74	32	2023-01-09	2023-01-11	2023-12-31	0	0	0	0	18.7305	135	2.53	1.55	0.27	1	0	354
98.3519	52	38.5	155	75	32	2023-08-03	2023-08-05	2023-12-31	0	0	0	0	21.6441	120	3.85	1.44	0.46	1	0	148
109.301	82	45.4	165	75	32	2023-01-31	2023-02-03	2023-12-31	1	0	0	0	30.1194	141	4.93	1.42	0.3	2	0	331
107.96	62	44.5	159	75	32	2023-02-11	2023-02-17	2023-05-08	1	0	1	1	24.5243	145	6.67	1.86	1.01	2	1	80
101.481	50	42	156	75	32	2022-10-25	2022-10-29	2023-12-31	0	0	0	0	20.5457	119	4.1	1.2	0.2	1	0	428
101.503	65	40.2	172	75	32	2023-04-02	2023-04-09	2023-12-31	0	0	1	0	21.9713	143	4.68	1.08	0.48	1	0	266
93.8813	63	35.3	170	75	32	2023-04-26	2023-04-29	2023-12-25	0	0	1	0	21.7993	122	1.9	1.23	0.57	1	1	240
97.2397	69	37.3	169	76	32	2023-07-06	2023-07-18	2023-10-03	0	0	1	0	24.1588	120	4.76	0.81	0.28	2	1	77
105.876	74	43.1	176	75	32	2022-11-15	2022-11-23	2023-12-31	1	0	1	0	23.8895	135	6.7	0.6	0.5	2	0	403
97.6864	54	37.6	155	76	32	2023-02-06	2023-02-10	2023-12-31	0	0	0	0	22.4766	124	6.27	1.15	0.5	1	0	324
95.4529	58	36.1	155	75	32	2022-11-21	2022-12-02	2023-12-31	0	0	1	0	24.1415	130	5.83	0.78	0.5	2	0	394
96.4952	60	36.8	150	76	32	2022-12-07	2022-12-12	2023-12-31	0	0	0	0	26.6667	122	2.49	1.7	0.51	2	0	384
100.813	70	39.7	163	76	32	2022-11-05	2022-11-11	2023-12-31	1	0	0	0	26.3465	125.3	3.69	1.07	0.23	2	0	415
94.3183	45	39.5	155	77	32	2023-01-10	2023-01-13	2023-12-31	0	0	0	0	18.7305	131	1.82	1.8	0.35	1	0	352
96.3463	79	36.7	163	78	32	2023-07-27	2023-07-29	2023-12-31	0	0	1	0	29.7339	139	4.59	1.58	0.86	1	0	155
104.685	48	42.3	146	78	32	2023-08-02	2023-08-05	2023-12-31	0	0	0	0	22.5183	119	1.95	1.58	0.35	2	0	148
99.9199	60	39.1	160	77	32	2022-11-26	2022-11-29	2023-12-31	0	0	0	0	23.4375	124	3.5	2.2	0.3	1	0	397
84.1365	62	28.5	164	78	32	2023-06-19	2023-06-23	2023-08-09	0	0	0	6	23.0518	85	3.34	1.06	0.39	1	1	47
94.1982	50	38.4	160	78	32	2023-08-18	2023-08-22	2023-12-31	0	0	0	0	19.5312	128	3.46	0.91	0.28	2	0	131
94.2617	55	35.3	156	79	32	2023-04-22	2023-04-26	2023-12-31	0	0	0	0	22.6003	120	3.26	1.04	0.48	1	0	249
102.898	58	41.1	153	79	32	2023-02-10	2023-02-13	2023-12-31	1	0	0	0	24.7768	125	4.82	1.9	0.5	3	0	321
75.0878	37.5	30.3	154	80	32	2022-12-30	2023-01-04	2023-12-31	0	0	0	0	15.8121	101	1	2.2	0.3	2	0	361
98.5798	75	38.2	156	80	32	2022-08-20	2022-08-24	2023-12-31	0	0	0	0	30.8185	121.8	5.05	1.72	0.34	1	0	494
96.3463	55	36.7	144	81	32	2023-02-05	2023-02-08	2023-12-31	0	0	0	0	26.5239	125	3.25	1.13	0.33	1	0	326
96.0485	56	36.5	155	81	32	2023-01-13	2023-01-15	2023-12-31	0	0	0	0	23.3091	129	7.09	1.98	1.08	1	0	350
82.0764	52	31.1	166	81	32	2022-11-05	2022-11-11	2023-12-31	0	0	1	0	18.8707	137	5.66	0.86	0.37	3	0	415
90.5392	70	32.8	162	83	32	2022-12-17	2022-12-20	2023-12-31	0	0	0	0	26.6728	120.7	5.04	0.8	0.35	2	0	376
106.677	45	47.8	155	84	32	2023-01-14	2023-01-16	2023-12-31	0	0	0	0	18.7305	130	3.64	1.23	0.29	1	0	349
92.8071	60	35.9	170	85	32	2022-10-15	2022-10-18	2023-12-31	0	0	1	0	20.7612	134	4.6	1	0.5	1	0	439
96.9229	50	38.6	155	85	32	2022-08-29	2022-09-03	2023-12-31	0	0	0	0	20.8117	138	3.29	1.82	0.51	2	0	484
89.7148	57	33.6	165	86	32	2023-02-02	2023-02-07	2023-12-31	0	0	0	0	20.9366	122	3.31	1.45	0.51	1	0	327
100.069	63	39.2	158	86	32	2023-07-05	2023-07-09	2023-12-31	1	0	0	0	25.2363	115	4.95	1.12	0.41	1	0	175
94.0938	50	36.7	155	85	32	2022-09-17	2022-09-22	2023-07-24	0	0	0	0	20.8117	112.6	3.86	1.44	0.46	2	1	305
95.2405	50	39.1	160	87	32	2023-06-17	2023-06-19	2023-12-31	1	0	0	0	19.5312	118	6.37	0.81	0.62	1	0	195
93.2022	45	37.8	152	89	32	2022-07-27	2022-08-19	2023-12-31	0	0	0	0	19.4771	64	4.05	0.83	0.47	1	0	499
96.7039	45	37.7	145	84	32	2022-10-27	2022-10-31	2023-01-15	0	0	0	0	21.4031	119	2.54	1.17	0.27	1	1	76
92.488	52	37.2	163	92	32	2023-01-06	2023-01-08	2023-12-31	0	0	1	6	19.5717	115	4.52	1.06	0.73	1	0	357
85.4369	50	34	165	80	32	2022-10-29	2022-11-05	2023-12-31	0	0	1	0	18.3655	112	3	0.7	0.4	2	0	421
95.304	72	36	147	60	32	2022-11-28	2022-12-03	2023-12-31	0	0	0	0	33.3195	130	3.8	1.4	0.5	1	0	393
93.3683	65	34.7	168	54	32	2023-04-10	2023-05-10	2023-12-31	0	0	1	0	23.03	118	16.12	0.63	1.08	2	0	235
97.5375	70	37.5	170	56	32	2022-07-24	2022-08-09	2023-12-31	0	0	1	0	24.2215	117	5.28	0.79	0.74	2	0	509
93.5387	60	37.3	173	67	32	2022-11-24	2022-12-02	2023-12-31	0	0	0	0	20.0474	139	4.5	1.5	0.3	2	0	394
102.004	75	40.5	178	61	32	2022-08-13	2022-08-18	2023-12-31	0	0	1	0	23.6713	156	7.5	1.2	0.4	1	0	500
100.516	74	39.5	160	54	32	2023-08-10	2023-08-17	2023-12-31	0	0	0	0	28.9062	142	8.02	2.19	0.6	2	0	136
106.338	52	44.9	158	55	32	2023-04-16	2023-04-20	2023-12-31	0	0	0	0	20.83	131	4.43	1.14	0.37	3	0	255
93.9563	52	35.9	156	79	32	2022-08-08	2022-08-13	2023-12-31	0	0	0	0	21.3675	129	6.4	2	0.4	1	0	505
104.387	65	42.1	156	66	32	2023-03-18	2023-03-21	2023-12-31	0	0	0	0	26.7094	141	4.09	1.31	0.28	1	0	285
98.1331	68	37.9	158	62	32	2022-11-26	2022-11-30	2023-12-31	0	0	0	0	27.2392	128	4.6	1.5	0.5	1	0	396
101.07	62	41.2	172	81	42	2018-12-03	2018-12-11	2021-02-12	0	0	1	0	20.9573	134	2.8	0.9	0.2	3	1	794
103.345	59	41.4	153	69	42	2018-12-09	2018-12-15	2023-12-31	0	0	0	0	25.204	126	5.4	1.9	0.6	2	0	1842
94.0493	50	38.3	160	83	42	2018-12-27	2019-01-02	2023-12-31	0	0	0	0	19.5312	101	2.9	0.8	0.1	2	0	1824
99.5173	52	43.1	167	80	42	2019-01-11	2019-01-30	2023-04-29	0	0	1	0	18.6453	129	5.9	1.6	0.6	3	1	1550
95.4529	70	36.1	170	66	42	2019-01-13	2019-01-18	2023-12-31	0	0	1	0	24.2215	111	4.75	0.34	0.3	2	0	1808
94.0444	45	37.7	150	83	42	2019-01-27	2019-02-03	2023-12-31	0	0	0	0	20	118	6.3	1	0.6	2	0	1792
98.282	58	38	160	55	42	2019-02-10	2019-02-20	2023-12-31	0	0	0	0	22.6562	126	3.7	1.2	0.3	1	0	1775
119.888	52	54	158	85	42	2019-03-05	2019-03-15	2023-12-31	0	0	0	0	20.83	161	6.96	1.9	0.72	3	0	1752
100.585	54	40.7	160	59	42	2019-03-08	2019-03-17	2023-12-31	0	0	0	0	21.0938	153	8.9	0.7	0.2	2	0	1750
101.111	55	39.9	158	73	42	2019-03-18	2019-03-22	2023-12-31	0	0	0	0	22.0317	119	7.7	2.5	0.8	2	0	1745
104.834	67	42.4	156	66	42	2019-03-28	2019-04-11	2023-12-31	0	0	0	0	27.5312	119.5	5.45	1.5	0.23	2	0	1725
102.749	65	41	164	62	42	2019-04-28	2019-05-13	2023-12-31	0	0	0	0	24.1672	128	10.05	1.39	0.4	2	0	1693
97.3886	60	37.4	155	62	42	2019-05-03	2019-05-16	2023-12-31	0	0	0	0	24.974	118	5.2	1	0.4	2	0	1690
98.2987	55	40.3	165	65	42	2019-06-06	2019-06-14	2023-12-31	0	0	0	0	20.202	139	3.3	2.8	0.5	2	0	1661
97.3886	68	37.4	160	62	42	2019-06-21	2019-07-01	2023-12-31	0	0	0	0	26.5625	102	4.3	0.5	0.3	2	0	1644
69.8727	53	19.9	158	65	42	2019-07-25	2019-08-01	2023-12-31	0	0	0	0	21.2306	72	3.67	1.1	0.45	2	0	1613
103.659	55	43.9	165	62	42	2019-08-07	2019-08-18	2023-12-31	0	0	1	0	20.202	146	9.6	1.1	0.6	2	0	1596
94.8573	57	35.7	158	66	42	2019-08-18	2019-08-28	2023-12-31	0	0	0	0	22.8329	104	16.04	0.8	0.91	3	0	1586
97.5375	60	37.5	158	65	42	2019-08-19	2019-09-04	2023-12-31	0	0	0	0	24.0346	98	3.3	1.3	0.4	2	0	1579
103.345	65	41.4	163	60	42	2019-09-17	2019-09-28	2023-12-31	0	0	0	0	24.4646	141	3.6	0.9	0.5	3	0	1555
101.558	60	40.2	156	69	42	2019-12-04	2019-12-10	2023-12-31	1	0	0	0	24.6548	133	5.3	1	0.2	2	0	1482
100.664	55	39.6	150	71	42	2019-12-09	2019-12-16	2023-12-31	0	0	0	0	24.4444	130	10.6	2.4	0.8	2	0	1476
112.13	65	47.3	160	57	42	2019-12-10	2019-12-18	2023-12-31	0	0	0	0	25.3906	133.9	4.96	2.2	0.62	1	0	1474
94.4106	70	35.4	160	64	42	2019-12-25	2020-01-01	2023-12-31	0	0	0	0	27.3438	98	4.1	1.2	0.5	2	0	1460
96.0485	60	36.5	158	56	42	2020-01-04	2020-01-11	2023-12-31	0	0	0	0	24.0346	129	4	1.1	0.5	2	0	1450
94.289	50	41.3	170	55	42	2020-03-22	2020-03-31	2023-12-31	0	0	1	0	17.301	135	7.3	1.2	0.5	2	0	1370
104.753	55	44	163	86	42	2020-03-24	2020-03-30	2023-12-31	0	0	1	0	20.7008	118	4.8	1.4	0.4	3	0	1371
100.962	70	39.8	156	57	42	2020-04-18	2020-04-25	2023-12-31	0	0	0	0	28.764	119	11.17	0.8	0.48	2	0	1345
101.707	60	40.3	160	65	42	2020-05-05	2020-05-17	2023-12-31	0	0	0	0	23.4375	109	2.5	1.3	0.3	2	0	1323
109.896	60	45.8	155	51	42	2020-05-08	2020-05-12	2023-12-31	0	0	0	0	24.974	148	5.2	1.6	0.2	2	0	1328
90.0197	46	37	158	61	42	2020-05-22	2020-05-27	2023-12-31	0	0	0	0	18.4265	105	3.7	0.8	0.31	3	0	1313
110.641	65	46.3	165	68	42	2020-05-26	2020-06-01	2023-12-31	0	0	1	0	23.8751	170	5.5	2.6	0.5	2	0	1308
99.771	62	39	156	51	42	2020-06-09	2020-06-13	2023-12-31	0	0	0	0	25.4767	114	3.6	0.8	0.3	1	0	1296
110.343	75	46.1	178	57	42	2020-06-14	2020-06-26	2023-12-31	0	0	1	0	23.6713	144	7.7	0.9	0.6	1	0	1283
98.5798	67	38.2	165	68	42	2020-06-15	2020-06-25	2023-12-31	0	0	0	0	24.6097	127	4.5	1.9	0.5	2	0	1284
98.8776	65	38.4	158	75	42	2020-07-21	2020-07-30	2023-12-31	0	0	0	0	26.0375	130	3.7	0.5	0.3	1	0	1249
103.809	60	42	166	54	42	2020-08-07	2020-08-19	2023-12-31	0	0	1	0	21.7738	141	1.9	1	0.3	1	0	1229
99.771	70	39	155	74	42	2020-08-15	2020-08-22	2023-12-31	1	0	0	1	29.1363	122	5.1	1.3	0.4	3	0	1226
93.6661	50	34.9	150	62	42	2020-09-11	2020-09-21	2023-12-31	0	0	0	0	22.2222	122	6.3	0.8	0.9	2	0	1196
106.323	61	43.4	156	70	42	2020-09-20	2020-10-01	2023-12-31	0	0	0	0	25.0657	125	4.6	1.9	0.4	2	0	1186
100.664	75	39.6	155	61	42	2020-09-25	2020-10-19	2023-12-31	0	0	0	0	31.2175	110	4.9	1.4	0.6	2	0	1168
95.4529	60	36.1	156	64	42	2020-10-02	2020-10-12	2023-12-31	0	0	0	0	24.6548	121	10.51	0.6	0.16	2	0	1175
99.0265	61	38.5	160	53	42	2020-10-16	2020-10-27	2023-12-31	0	0	0	0	23.8281	109	13.1	0.7	0.7	2	0	1160
85.0299	70	29.1	161	55	42	2020-11-08	2020-11-20	2023-12-31	0	0	0	0	27.0051	77	4.9	1.1	0.8	2	0	1136
97.1284	40	42.6	150	84	42	2020-12-10	2020-12-27	2023-12-31	0	0	0	0	17.7778	143	6.5	2.6	0.5	2	0	1099
101.26	65	40	155	51	42	2020-12-14	2020-12-21	2023-12-31	0	0	0	0	27.0552	152	4	1.8	0.4	2	0	1105
97.6072	45	39.4	148	70	42	2021-01-14	2021-01-18	2023-12-31	0	0	0	0	20.5442	129	3.8	1.3	0.5	2	0	1077
94.7037	48	37.5	153	75	42	2021-02-08	2021-02-16	2023-12-31	0	0	0	0	20.5049	83	6.1	1.4	1.2	3	0	1048
108.705	65	45	158	66	42	2021-02-21	2021-02-28	2023-12-31	0	0	0	0	26.0375	139	11.6	1	0.1	2	0	1036
111.236	65	46.7	160	64	42	2021-03-24	2021-03-30	2023-12-31	0	0	0	0	25.3906	120	13.58	0.76	0.77	2	0	1006
93.6661	65	34.9	165	73	42	2021-04-01	2021-04-09	2023-12-31	0	0	0	0	23.8751	124	5.88	0.68	0.62	2	0	996
100.516	75	39.5	171	65	42	2021-04-12	2021-04-17	2023-12-31	0	0	1	0	25.6489	130	6.5	0.8	0.4	1	0	988
99.6833	65	39.3	173	61	42	2021-06-27	2021-07-07	2023-12-31	0	0	1	0	21.7181	124	11.4	0.6	0.5	2	0	907
95.9291	46	38.4	150	63	42	2021-07-08	2021-07-21	2023-12-31	0	0	0	0	20.4444	113	4.9	0.7	0.6	2	0	893
97.0908	85	37.2	178	68	42	2021-07-25	2021-08-01	2023-12-31	0	0	1	0	26.8274	86	4.49	0.42	0.25	2	0	882
106.174	70	43.3	170	63	42	2021-07-28	2021-08-01	2023-12-31	0	0	1	0	24.2215	138	4.9	0.8	0.5	1	0	882
95.7507	55	36.3	156	72	42	2021-07-30	2021-08-06	2023-12-31	0	0	0	0	22.6003	131	9.4	0.9	0.7	2	0	877
101.856	65	40.4	160	54	42	2021-08-03	2021-08-12	2023-12-31	0	0	0	0	25.3906	99	6.6	1	0.4	2	0	871
93.3814	52	37.8	163	62	42	2021-10-03	2021-10-10	2023-12-31	0	0	0	0	19.5717	109	2.7	1.6	0.3	2	0	812
99.3873	52.5	42.2	165	52	42	2021-10-13	2021-10-19	2023-12-31	0	0	0	0	19.2837	90	4.2	1.3	0.5	2	0	803
100.813	65	39.7	165	76	42	2021-10-14	2021-10-20	2023-12-31	0	1	1	1	23.8751	122	3.3	1.1	0.4	2	0	802
106.918	50	43.8	150	80	42	2021-10-24	2021-11-02	2023-12-31	0	0	0	0	22.2222	136	6.1	1.8	0.5	3	0	789
98.1675	60	39.5	170	70	42	2021-11-11	2021-11-23	2023-12-31	0	0	1	0	20.7612	106	10.2	1.1	1.1	1	0	768
106.62	70	43.6	170	57	42	2021-11-21	2021-11-26	2023-12-31	1	1	1	1	24.2215	151.3	2.97	1.7	0.26	2	0	765
102.749	50	41	150	77	42	2021-11-22	2021-12-02	2023-12-31	0	0	0	0	22.2222	123	5.4	1.6	0.3	3	0	759
108.854	62	45.1	163	62	42	2021-11-23	2021-12-01	2023-12-31	0	0	0	0	23.3355	119	11.4	0.9	0.5	2	0	760
84.881	60	29	155	59	42	2021-11-26	2021-12-01	2023-12-31	0	0	0	0	24.974	122	4.2	0.9	0.5	2	0	760
108.705	75	45	166	67	42	2021-11-28	2021-12-08	2023-12-31	1	0	0	0	27.2173	139	5.6	1.7	0.8	1	0	753
89.6458	60	32.2	150	68	42	2021-12-28	2022-01-07	2023-12-31	0	0	0	0	26.6667	137	29.16	3.6	1.26	2	0	723
91.7304	63	33.6	160	53	42	2022-01-05	2022-01-10	2023-12-31	0	0	0	0	24.6094	114	5.2	0.8	0.3	1	0	720
97.2397	84	37.3	180	60	42	2022-01-07	2022-01-22	2023-12-31	0	0	1	0	25.9259	99	3.66	1.37	0.4	2	0	708
103.047	70	41.2	169	57	42	2022-01-11	2022-01-17	2023-12-31	0	0	1	0	24.5089	111	6.3	1.4	0.6	1	0	713
110.939	70	46.5	165	50	42	2022-01-21	2022-01-27	2023-12-31	0	0	1	0	25.7117	133	13.6	1.5	0.1	2	0	703
101.438	46	42.1	150	68	42	2022-01-22	2022-01-31	2023-12-31	0	0	0	0	20.4444	132	2.8	1.4	0.4	2	0	699
97.6864	65	37.6	158	69	42	2022-02-05	2022-02-14	2023-12-31	0	0	0	0	26.0375	125	5.1	2.4	0.6	2	0	685
92.6547	55	38	170	68	42	2022-02-24	2022-03-06	2023-07-04	1	0	1	1	19.0311	153	6.5	0.8	0.7	3	1	485
107.514	55	44.2	158	58	42	2022-02-24	2022-03-01	2023-12-31	0	0	0	0	22.0317	124	7.5	1.2	0.6	1	0	670
101.856	70	40.4	150	77	42	2022-03-02	2022-03-09	2023-12-31	0	0	0	0	31.1111	121	4.3	2.1	0.4	2	0	662
103.493	83	41.5	170	52	42	2022-03-14	2022-03-21	2023-12-31	0	0	1	0	28.7197	134	8.83	0.87	0.43	1	0	650
97.6864	70	37.6	162	65	42	2022-03-14	2022-03-19	2023-12-31	0	0	0	0	26.6728	122	4.5	1.7	0.5	2	0	652
79.8184	70	25.6	165	62	42	2022-03-14	2022-03-21	2023-12-31	0	0	0	0	25.7117	103	9.15	1.59	0.63	2	0	650
103.047	67.5	41.2	154	53	42	2022-03-26	2022-04-05	2023-12-31	0	0	0	0	28.4618	122	6.1	1.6	0.6	2	0	635
115.108	60	49.3	162	72	42	2022-04-07	2022-04-16	2023-12-31	0	0	0	0	22.8624	134	3.5	2.5	0.3	2	0	624
98.1331	90	37.9	150	79	42	2022-04-20	2022-04-30	2023-12-31	0	0	0	0	40	118	7.3	1.1	0.7	2	0	610
104.089	70	41.9	160	66	42	2022-05-05	2022-05-11	2023-12-31	0	0	0	0	27.3438	145	9.7	1.1	0.6	2	0	599
91.5815	60	33.5	155	68	42	2022-05-07	2022-05-13	2023-12-31	0	0	0	0	24.974	110	4.19	0.8	0.46	3	0	597
92.2524	50	38	163	51	42	2022-05-09	2022-05-20	2023-12-31	0	0	0	0	18.8189	114	14.41	0.72	0.69	2	0	590
104.536	80	42.2	170	67	42	2022-05-09	2022-05-14	2023-12-31	0	0	1	0	27.6817	130	7.07	1.6	0.59	2	0	596
98.5798	67	38.2	165	57	42	2022-05-10	2022-05-20	2023-12-31	0	0	0	0	24.6097	147	4.3	0.8	0.5	2	0	590
109.896	60	45.8	160	60	42	2022-05-18	2022-05-27	2023-12-31	0	0	0	0	23.4375	133	11.6	0.8	0.6	2	0	583
104.968	63	43.7	173	50	42	2022-05-27	2022-06-02	2023-12-31	0	0	1	0	21.0498	130	6.3	0.6	0.5	2	0	577
102.004	75	40.5	157	53	42	2022-05-28	2022-06-09	2023-12-31	0	0	0	0	30.4272	144	4.1	0.4	0.4	2	0	570
93.5172	72	34.8	158	51	42	2022-06-03	2022-06-09	2023-12-31	0	0	0	0	28.8415	139	5.3	1.6	0.5	2	0	570
94.2449	40	42.1	155	70	42	2022-06-03	2022-06-07	2023-12-31	0	0	0	0	16.6493	138	9.03	1.4	1.04	2	0	572
99.7075	50	42.1	160	95	42	2022-06-09	2022-06-20	2023-12-31	0	0	1	0	19.5312	148	6.7	2	0.4	3	0	559
105.924	50	44.3	154	58	42	2022-06-09	2022-06-19	2023-12-31	0	0	0	0	21.0828	143	6.2	1.1	0.4	2	0	560
98.9071	46	40.4	150	86	42	2022-06-09	2022-06-15	2023-12-31	0	0	0	0	20.4444	99	5.6	1.1	0.7	3	0	564
88.7524	60	31.6	160	70	42	2022-06-10	2022-06-16	2023-12-31	0	0	0	0	23.4375	123	8.5	0.7	0.4	2	0	563
109.598	60	45.6	158	63	42	2022-06-11	2022-06-15	2023-12-31	0	0	0	0	24.0346	137	8.7	1.3	0.3	1	0	564
98.0614	52	40	160	77	42	2022-06-16	2022-06-25	2023-12-31	0	0	1	0	20.3125	122	3.3	1	0.3	2	0	554
99.771	55	39	155	73	42	2022-06-24	2022-07-02	2023-12-31	1	0	0	0	22.8928	118	8.5	1	0.46	1	0	547
99.6221	54	38.9	155	59	42	2022-06-24	2022-07-03	2023-12-31	0	0	0	0	22.4766	137	6.9	1.4	0.6	1	0	546
105.578	61	42.9	166	64	42	2022-07-04	2022-07-10	2023-12-31	0	0	1	0	22.1367	127	12.4	0.3	0.4	2	0	539
98.8776	65	38.4	160	66	42	2022-07-05	2022-07-11	2023-12-31	0	0	0	0	25.3906	142	7.4	0.9	0.6	1	0	538
94.7084	58	35.6	160	53	42	2022-07-05	2022-07-11	2023-12-31	0	0	0	0	22.6562	136	4.2	0.67	0.45	1	0	538
114.959	58.5	49.2	160	69	42	2022-07-08	2022-07-16	2023-12-31	1	0	0	0	22.8516	147.1	12.74	1.04	0.28	2	0	533
101.409	90	40.1	173	66	42	2022-07-11	44759	2023-12-31	0	0	1	0	30.0712	119	6.47	0.34	0.47	2	0	532
99.4732	60	38.8	160	59	42	2023-02-22	2023-02-27	2023-12-31	0	0	0	0	23.4375	111	9.45	0.91	0.44	2	0	307
109.896	54	45.8	155	66	42	2023-07-23	2023-08-02	2023-12-31	0	0	0	0	22.4766	128	8.48	1.22	0.79	2	0	151
108.136	53	44.9	156	53	42	2022-11-14	2022-11-20	2023-12-31	0	0	0	0	21.7784	110	6	1	0.4	2	0	406
109.896	75	45.8	170	57	42	2023-08-14	2023-08-19	2023-12-31	0	0	1	0	25.9516	144	7.17	1.91	0.67	2	0	134
103.642	65	41.6	170	50	42	2023-06-30	2023-07-04	2023-12-31	0	0	1	0	22.4913	143	7.24	0.98	0.94	2	0	180
104.983	55	42.5	158	56	42	2022-10-19	2022-10-28	2023-12-31	0	0	0	0	22.0317	119	2.6	1	0.3	1	0	429
95.1361	50	37.4	155	67	42	2022-08-16	2022-08-21	2023-12-31	0	0	0	0	20.8117	87.6	3.57	2.13	0.35	2	0	497
103.475	50	43	155	61	42	2022-08-15	2022-08-21	2023-12-31	0	0	0	0	20.8117	125	14.45	0.62	0.41	2	0	497
105.727	60	43	160	51	42	2023-08-09	2023-08-14	2023-12-31	0	0	1	0	23.4375	142	7.55	0.65	0.5	2	0	139
111.385	60	46.8	152	63	42	2023-06-10	2023-06-20	2023-12-31	0	0	0	0	25.9695	128	9.81	1	0.41	2	0	194
104.834	55	42.4	158	59	42	2022-11-15	2022-11-20	2023-12-31	0	0	0	0	22.0317	120.3	8.61	0.85	0.2	1	0	406
107.96	70	44.5	166	72	42	2023-07-16	2023-07-21	2023-12-31	0	0	0	0	25.4028	124	9	1.34	0.72	2	0	163
114.363	60	48.8	155	64	42	2022-09-22	2022-09-28	2023-12-31	0	0	0	0	24.974	130	9.88	1.2	0.56	2	0	459
88.7524	60	31.6	165	50	42	2023-05-19	2023-05-27	2023-12-31	1	0	1	0	22.0386	116	3.86	2.14	0.9	2	0	218
111.683	65	47	163	58	42	2023-02-06	2023-02-12	2023-12-31	0	0	0	0	24.4646	129	11.76	0.89	0.43	2	0	322
103.345	60	41.4	165	68	42	2023-01-05	2023-01-09	2023-12-31	0	0	0	0	22.0386	131.5	6.53	1.4	0.48	2	0	356
94.9201	58	38.2	170	58	42	2023-07-12	2023-07-21	2023-12-31	0	0	1	0	20.0692	135	6.73	1.39	0.95	2	0	163
97.5375	70	37.5	160	58	42	2022-08-29	2022-09-04	2023-12-31	0	0	0	0	27.3438	114	7.1	0.8	0.3	2	0	483
109.003	61	45.2	158	50	42	2023-04-27	2023-05-01	2023-12-31	0	0	0	0	24.4352	126	4.6	1.32	0.54	1	0	244
100.069	70	39.2	170	59	42	2022-09-26	2022-10-04	2023-12-31	0	0	1	0	24.2215	140.8	7.04	1.24	0.81	2	0	453
108.705	80	45	175	54	42	2023-06-06	2023-06-10	2023-12-31	0	0	1	0	26.1224	156	13.83	1.15	0.61	2	0	204
103.345	62	41.4	160	50	42	2023-03-24	2023-04-02	2023-12-31	0	0	0	0	24.2188	118	11.43	0.63	0.39	2	0	273
100.605	49	43.2	160	53	42	2023-03-24	2023-03-30	2023-12-31	0	0	0	0	19.1406	133	11.31	0.87	0.59	1	0	276
100.664	66	39.6	163	68	42	2023-04-01	2023-04-11	2023-12-31	0	0	0	0	24.841	130	12.18	1.19	0.85	2	0	264
96.3463	85	36.7	180	50	42	2023-02-19	2023-02-25	2023-12-31	0	0	1	0	26.2346	142	4.24	0.74	0.42	2	0	309
102.004	80	40.5	172	59	42	2022-09-04	2022-09-10	2023-12-31	0	0	1	0	27.0416	128.2	7.86	1.25	0.81	2	0	477
101.111	71	39.9	174	54	42	2023-06-06	2023-06-12	2023-12-31	0	0	1	0	23.4509	144	9.91	1.01	0.58	2	0	202
107.663	82	44.3	163	54	42	2023-02-08	2023-02-13	2023-12-31	0	0	1	0	30.863	128	8.03	1.21	0.47	1	0	321
106.295	59	43.8	165	54	42	2023-05-15	2023-05-20	2023-12-31	0	0	1	0	21.6713	141	8.92	0.86	0.52	2	0	225
88.0352	50	37.1	170	60	42	2023-05-12	2023-05-18	2023-12-31	0	0	1	0	17.301	106	9.14	1.98	0.54	2	0	227
110.492	67	46.2	168	50	42	2023-06-30	2023-07-05	2023-12-31	0	0	0	0	23.7387	128	6.9	0.59	0.35	2	0	179
103.791	60	41.7	155	53	42	2022-09-05	2022-09-12	2023-12-31	0	0	0	0	24.974	130.9	16.52	0.52	0.58	2	0	475
103.975	60	43.4	170	53	42	2023-07-04	2023-07-13	2023-12-31	0	0	1	0	20.7612	134	7.78	1.1	0.7	2	0	171
110.194	60	46	165	54	42	2023-08-12	2023-08-19	2023-12-31	0	0	1	0	22.0386	153	15.17	0.94	0.55	2	0	134
95.7507	60	36.3	158	58	42	2023-06-22	2023-07-04	2023-12-31	0	1	0	1	24.0346	118	4.03	0.99	0.41	2	0	180
104.387	75	42.1	164	60	42	2023-03-04	2023-03-17	2023-12-31	0	0	1	0	27.8852	129	8.36	0.72	0.67	2	0	289
103.647	63	42.5	172	64	42	2023-04-01	2023-04-07	2023-12-31	0	0	1	0	21.2953	147	14.48	1	0.83	2	0	268
118.086	76	51.3	173	50	42	2022-09-02	2022-09-06	2023-12-31	0	0	1	0	25.3934	154	9.44	0.72	0.42	2	0	481
101.409	60	40.1	165	50	42	2022-12-21	2022-12-28	2023-12-31	0	0	1	0	22.0386	143	8.8	0.4	0.4	2	0	368
105.727	83	43	170	53	42	2023-06-18	2023-06-24	2023-12-31	0	0	1	0	28.7197	139	6.69	1.71	1.02	2	0	190
103.428	60	42.4	168	53	42	2023-01-18	2023-01-20	2023-12-31	0	0	1	0	21.2585	134	4.47	2.64	0.47	2	0	345
101.707	75	40.3	160	59	42	2023-07-27	2023-08-07	2023-12-31	0	0	0	0	29.2969	113	6.18	1.8	0.62	2	0	146
104.387	60	42.1	160	61	42	2023-02-08	2023-02-13	2023-12-31	0	0	0	0	23.4375	130	12	0.99	0.44	1	0	321
105.502	53	44.5	160	71	42	2023-07-11	2023-07-17	2023-12-31	0	0	0	0	20.7031	139	9.29	0.53	0.38	2	0	167
103.791	85	41.7	170	63	42	2022-12-16	2022-12-24	2023-12-31	0	0	1	0	29.4118	140	9.7	1.2	0.6	2	0	372
88.1568	54	31.2	156	67	42	2023-06-17	2023-06-23	2023-12-31	0	0	0	0	22.1893	93	10.13	0.87	1.08	2	0	191
98.4309	60	38.1	160	53	42	2022-12-30	2023-01-13	2023-12-31	0	0	0	0	23.4375	108	9.1	1	0.6	2	0	352
105.578	75	42.9	162	60	42	2022-11-25	2022-12-01	2023-12-31	0	0	1	0	28.578	141	7.79	1.65	0.69	2	0	395
103.545	47	43.3	151	60	42	2023-06-20	2023-06-29	2023-12-31	0	0	0	0	20.6131	130	5.87	1.13	0.68	2	0	185
110.045	70	45.9	170	53	42	2022-11-29	2022-12-05	2023-12-31	0	0	1	0	24.2215	154	11.51	1.9	0.63	2	0	391
106.025	61	43.2	160	58	42	2023-04-04	2023-04-09	2023-12-31	0	0	0	0	23.8281	119	10.21	1	0.59	2	0	266
103.345	60	41.4	158	58	42	2022-11-24	2022-11-30	2023-12-31	0	0	0	0	24.0346	109	2.2	1.3	0.3	1	0	396
102.451	67	40.8	163	59	42	2022-12-20	2022-12-27	2023-12-31	0	0	0	0	25.2174	134	8.7	0.7	0.4	2	0	369
106.918	85	43.8	175	66	42	2022-08-08	2022-08-16	2023-12-31	0	0	1	0	27.7551	159	5.9	0.5	0.5	2	0	502
106.62	63	43.6	163	66	42	2022-09-21	2022-09-30	2023-12-31	0	0	0	0	23.7118	128.9	12.22	0.69	0.4	2	0	457
87.2634	75	30.6	170	57	42	2023-02-09	2023-03-10	2023-12-31	0	0	1	0	25.9516	96	12.84	0.48	1.01	2	0	296
102.225	52	45.2	168	58	42	2022-07-30	2022-08-05	2023-12-31	0	0	1	0	18.424	141	7.5	1.1	0.3	2	0	513
100.516	70	39.5	170	59	42	2023-06-22	2023-06-28	2023-12-31	0	0	1	0	24.2215	109	4.21	1.28	0.79	2	0	186
66.9154	60	20	175	72	42	2022-11-06	2022-11-21	2023-12-31	0	0	1	0	19.5918	73	6.69	1.39	0.54	3	0	405
106.025	60	43.2	150	61	42	2022-07-29	2022-08-04	2023-12-31	0	0	0	0	26.6667	136	12.3	1.1	0.3	2	0	514
100.664	62	39.6	162	53	42	2023-04-05	2023-04-11	2023-12-31	0	0	0	0	23.6244	111	6.35	0.63	0.48	2	0	264
94.4106	70	35.4	159	64	42	2023-02-24	2023-03-02	2023-12-31	0	0	0	0	27.6888	102	2.61	1.51	0.34	2	0	304
94.7084	70	35.6	163	66	42	2022-12-14	2022-12-18	2023-12-31	0	0	0	0	26.3465	117	6.2	0.7	0.3	2	0	378
109.598	59	45.6	160	52	42	2023-01-21	2023-01-30	2023-12-31	0	0	0	0	23.0469	122	7.34	1.5	0.44	2	0	335
109.747	70	45.7	165	53	42	2022-10-18	2022-10-22	2023-12-31	1	0	1	0	25.7117	154	9.4	0.82	0.5	2	0	435
102.6	65	40.9	168	57	42	2023-08-12	2023-08-18	2023-12-31	0	0	1	0	23.03	135	5.91	0.83	0.55	2	0	135
101.294	60	41.6	170	59	42	2023-05-13	2023-05-19	2023-12-31	0	0	1	0	20.7612	134	7.12	1.15	0.66	2	0	226
91.1373	57	36.1	170	52	42	2023-01-02	2023-01-12	2023-12-31	0	0	1	0	19.7232	107	6.6	1.1	1	2	0	353
110.492	70	46.2	165	54	42	2022-09-26	2022-09-30	2023-12-31	0	0	0	0	25.7117	137	11.45	0.82	0.56	1	0	457
109.896	69	45.8	167	53	42	2023-03-17	2023-03-22	2023-12-31	0	0	0	0	24.7409	128	12.68	1.21	0.45	2	0	284
112.279	76	47.4	172	55	42	2023-05-28	2023-06-03	2023-12-31	0	0	1	0	25.6896	166	4.82	0.85	0.55	1	0	211
100.254	65	40	174	54	42	2023-05-02	2023-05-13	2023-12-31	0	0	1	0	21.4692	115	12.77	0.86	0.62	2	0	232
105.727	70	43	175	50	42	2022-09-15	2022-09-17	2023-12-31	0	0	1	0	22.8571	130.8	8.7	0.69	0.22	1	0	470
105.727	63	43	165	56	42	2023-07-22	2023-07-28	2023-12-31	0	0	1	0	23.1405	151	7.41	1.81	0.8	2	0	156
103.196	70	41.3	170	59	42	2022-09-11	2022-09-21	2023-12-31	0	0	1	0	24.2215	145	5.2	0.8	0.7	2	0	466
104.834	60	42.4	160	59	42	2023-04-03	2023-04-09	2023-12-31	0	0	0	0	23.4375	119	7.2	1.52	0.63	3	0	266
111.981	65	47.2	165	50	42	2023-06-04	2023-06-11	2023-12-31	0	0	1	0	23.8751	143	9.09	1.27	0.77	2	0	203
103.196	62	41.3	160	50	42	2022-10-03	2022-10-09	2023-12-31	0	0	0	0	24.2188	131	8.9	0.8	0.4	2	0	448
109.45	56	45.5	156	54	42	2022-07-25	2022-08-01	2023-12-31	0	0	0	0	23.0112	133	5.8	1.3	0.6	2	0	517
107.365	75	44.1	163	58	42	2022-11-30	2022-12-07	2023-12-31	0	0	0	0	28.2284	136.4	5.05	1.94	0.51	2	0	389
102.004	59	40.5	160	63	42	2023-07-24	2023-07-31	2023-12-31	0	0	0	0	23.0469	131	8.18	1.79	0.59	2	0	153
92.5004	51	35.1	155	80	42	2023-01-08	2023-01-14	2023-12-31	0	0	0	0	21.2279	111.3	3.99	1.59	0.37	3	0	351
89.9263	48	39	169	51	42	2023-06-18	2023-06-24	2023-12-31	0	0	1	0	16.8061	128	13.88	0.64	0.56	2	0	190
111.832	70	47.1	168	50	42	2022-08-27	2022-08-30	2023-12-31	0	0	1	0	24.8016	136	6.67	1.25	0.36	1	0	488
107.812	70	44.4	172	51	42	2023-03-17	2023-03-26	2023-12-31	0	0	1	0	23.6614	150	7.73	1.49	0.59	2	0	280
113.267	65	48.1	172	53	42	2023-03-10	2023-03-13	2023-12-31	0	0	1	0	21.9713	159	6.04	1.52	0.79	2	0	293
102.306	61	44.2	178	53	42	2023-05-07	2023-05-13	2023-12-31	0	0	1	0	19.2526	137	11.83	0.78	0.52	2	0	232
97.8353	75	37.7	168	54	42	2023-02-24	2023-03-08	2023-12-31	0	0	1	0	26.5731	144	8.31	0.62	0.34	2	0	298
104.387	59	42.1	154	54	42	2023-06-11	2023-06-16	2023-12-31	0	0	0	0	24.8777	125	6.96	1.35	0.58	2	0	198
107.365	59	44.1	150	54	42	2023-03-06	2023-03-11	2023-12-31	0	0	0	0	26.2222	131	4.72	1.25	0.52	1	0	295
113.321	66	48.1	165	54	42	2022-12-17	2022-12-20	2023-12-31	0	0	0	0	24.2424	138	6.41	1.73	0.74	2	0	376
110.641	62	46.3	156	55	42	2023-05-03	2023-05-09	2023-12-31	0	0	0	0	25.4767	135	11.42	0.87	0.46	2	0	236
104.089	54	41.9	156	56	42	2023-07-22	2023-07-29	2023-12-31	0	0	0	0	22.1893	101	5.07	0.85	0.39	2	0	155
111.385	50	46.8	150	56	42	2023-07-15	2023-07-18	2023-12-31	0	0	0	0	22.2222	124	7.93	1.7	0.68	2	0	166
98.4309	55	38.1	150	55	42	2022-11-26	2022-11-29	2023-12-31	0	0	0	0	24.4444	112	4.9	0.9	0.1	2	0	397
100.069	72.5	39.2	177	57	42	2023-07-10	2023-07-19	2023-12-31	0	0	1	0	23.1415	111	9.72	0.78	0.66	2	0	165
111.534	70	46.9	170	56	42	2023-02-07	2023-02-14	2023-12-31	1	0	1	0	24.2215	146	7.6	1.43	0.78	2	0	320
105.727	75	43	171	56	42	2023-02-27	2023-03-02	2023-12-31	0	0	0	0	25.6489	125	4.43	1.27	0.61	2	0	304
106.174	60	43.3	160	57	42	2023-02-21	2023-03-08	2023-12-31	0	0	0	0	23.4375	134	17.03	1.18	0.59	2	0	298
108.407	70	44.8	170	57	42	2022-12-27	2023-01-02	2023-12-31	0	0	1	0	24.2215	145	7.35	0.61	0.77	2	0	363
84.3708	50	31.8	160	57	42	2022-08-04	2022-08-06	2023-12-31	0	0	0	0	19.5312	87	11.89	0.56	0.65	2	0	512
105.131	70	42.6	168	58	42	2023-02-12	2023-02-24	2023-12-31	0	0	0	0	24.8016	126	16.09	0.97	0.74	2	0	310
94.403	52	36.2	156	58	42	2023-01-28	2023-02-19	2023-12-31	0	0	0	0	21.3675	87	5.4	0.6	0.4	2	0	315
109.45	55	45.5	150	58	42	2023-03-02	2023-03-07	2023-12-31	0	0	0	0	24.4444	120	8.55	1.14	0.37	2	0	299
95.9684	55	38.1	163	58	42	2022-08-25	2022-08-31	2023-12-31	0	0	1	0	20.7008	123	12.83	1.32	1.35	1	0	487
95.7507	67	36.3	152	59	42	2022-12-02	2022-12-05	2023-12-31	0	0	0	0	28.9993	115	8	0.8	0.4	2	0	391
105.761	60	44.6	170	59	42	2023-03-03	2023-03-10	2023-12-31	0	0	1	0	20.7612	148	13.2	1.04	0.55	2	0	296
105.578	70	42.9	170	59	42	2023-02-16	2023-02-20	2023-12-31	0	0	1	0	24.2215	137	11.07	1.3	1.02	3	0	314
101.856	65	40.4	160	59	42	2023-05-25	2023-06-05	2023-12-31	0	0	1	0	25.3906	136	6.35	2.6	0.78	2	0	209
106.918	70	43.8	168	59	42	2023-02-28	2023-03-06	2023-12-31	1	0	1	1	24.8016	139	12.62	0.89	0.59	2	0	300
102.451	60	40.8	160	59	42	2023-05-23	2023-05-29	2023-12-31	0	0	1	0	23.4375	126	12.74	0.53	0.44	2	0	216
94.1234	61	35.7	168	59	42	2023-04-01	2023-04-06	2023-12-31	0	0	1	0	21.6128	137	11.2	0.87	0.72	2	0	269
106.472	65	43.5	170	59	42	2022-11-04	2022-11-10	2023-12-31	0	0	1	0	22.4913	136	9.11	0.88	1.35	2	0	416
111.087	55	46.6	151	59	42	2022-09-30	2022-10-03	2023-12-31	0	0	0	0	24.1217	127	11.42	0.77	0.46	2	0	454
100.813	63	39.7	102	59	42	2022-09-10	2022-09-16	2023-12-31	0	0	1	0	60.5536	144	6.5	1.7	0.7	2	0	471
96.0485	55	36.5	158	60	42	2023-04-05	2023-04-10	2023-12-31	0	0	0	0	22.0317	111	4.39	1.02	0.62	2	0	265
102.004	65	40.5	163	60	42	2023-07-31	2023-08-07	2023-12-31	0	0	0	0	24.4646	100	9.17	0.87	0.54	1	0	146
100.367	55	39.4	158	59	42	2022-07-29	2022-08-01	2023-12-31	0	0	0	0	22.0317	116	5.65	2.33	0.76	1	0	517
100.664	70	39.6	172	60	42	2023-06-23	2023-06-29	2023-12-31	0	0	1	0	23.6614	133	6.13	1.28	0.67	2	0	185
103.196	53	41.3	153	59	42	2022-07-20	2022-08-04	2023-12-31	0	0	0	0	22.6409	110.4	3.71	2.07	0.42	2	0	514
108.258	65	44.7	168	60	42	2023-06-06	2023-06-12	2023-12-31	0	0	1	0	23.03	149	15.71	1.28	0.88	2	0	202
103.791	75	41.7	175	60	42	2022-11-17	2022-11-22	2023-12-31	0	0	1	0	24.4898	137	8.26	1.41	0.6	2	0	404
111.534	70	46.9	170	60	42	2022-10-16	2022-10-22	2023-12-31	0	0	1	0	24.2215	132	8.1	1.1	0.4	2	0	435
106.472	65	43.5	157	61	42	2023-02-08	2023-02-14	2023-12-31	0	0	0	0	26.3702	131	12.52	1.27	0.45	2	0	320
108.556	55	44.9	150	63	42	2023-04-23	2023-04-27	2023-12-31	0	0	0	0	24.4444	125	11.57	1.15	0.49	2	0	248
87.2634	82	30.6	158	63	42	2022-08-16	2022-08-20	2023-12-31	0	0	0	0	32.8473	107	9.1	1.1	1	2	0	498
100.647	37.5	45.8	148	64	42	2023-05-15	2023-05-21	2023-12-31	0	0	0	0	17.1202	124	11.58	1.28	0.5	2	0	224
105.876	70	43.1	160	64	42	2023-03-30	2023-04-04	2023-12-31	0	0	0	0	27.3438	118	3.2	1.53	0.48	2	0	271
106.246	50	45.2	156	64	42	2022-12-10	2022-12-13	2023-12-31	0	0	0	0	20.5457	123	11.49	0.71	0.68	2	0	383
103.404	45	42.2	145	65	42	2023-05-17	2023-05-23	2023-12-31	0	0	0	0	21.4031	148	9.16	0.99	0.45	2	0	222
88.1735	55	33.5	165	64	42	2022-09-16	2022-10-03	2023-12-31	0	0	1	1	20.202	118	7.5	0.7	0.9	3	0	454
103.493	65	41.5	165	65	42	2022-12-03	2022-12-07	2023-12-31	0	0	0	0	23.8751	114	11.53	0.82	0.46	2	0	389
99.3893	55	39.4	160	65	42	2022-12-02	2022-12-05	2023-12-31	0	0	1	0	21.4844	149.2	12.94	1.08	0.96	2	0	391
95.0062	70	35.8	161	65	42	2022-12-02	2022-12-04	2023-12-31	0	0	1	0	27.0051	NA	NA	NA	NA	2	0	392
83.9876	68	28.4	165	65	42	2022-12-10	2022-12-15	2023-12-31	0	0	1	0	24.977	116.3	3.74	1.43	0.88	2	0	381
93.3683	62	34.7	150	66	42	2023-03-08	2023-03-14	2023-12-31	0	0	0	6	27.5556	107	5.23	1.1	0.77	2	0	292
106.025	60	43.2	154	66	42	2023-07-13	2023-07-19	2023-12-31	0	0	0	0	25.2994	96	9.28	1.33	0.83	2	0	165
97.5375	80	37.5	182	65	42	2022-08-10	2022-08-18	2023-12-31	0	0	1	0	24.1517	144	7.1	1.4	0.9	2	0	500
97.9207	50	40.9	160	67	42	2023-05-06	2023-05-12	2023-12-31	0	0	0	0	19.5312	111	6.44	1.13	0.53	2	0	233
95.6018	60	36.2	157	67	42	2023-04-17	2023-04-25	2023-12-31	0	0	0	0	24.3418	134	9.23	0.78	0.42	2	0	250
93.9639	60	35.1	157	67	42	2022-11-04	2022-11-14	2023-12-31	0	0	0	0	24.3418	113	4.2	1.3	0.6	2	0	412
115.257	60	49.4	165	68	42	2023-05-09	2023-05-16	2023-12-31	1	1	1	1	22.0386	137	10.29	1.78	0.54	1	0	229
111.683	72	47	162	68	42	2023-05-27	2023-05-31	2023-12-31	0	0	0	0	27.4348	128	10.17	1.01	0.35	2	0	214
104.387	60	42.1	150	67	42	2022-11-17	2022-11-23	2023-12-31	1	0	0	0	26.6667	118	11.87	0.53	0.29	2	0	403
102.134	50	42.1	155	68	42	2022-12-21	2022-12-26	2023-12-31	0	0	0	0	20.8117	101	6.55	0.35	0.39	2	0	370
105.131	70	42.6	168	68	42	2022-11-17	2022-11-20	2023-12-31	0	0	1	0	24.8016	141	3.91	1.28	0.18	2	0	406
96.6441	70	36.9	155	68	42	2022-12-03	2022-12-09	2023-12-31	0	0	1	0	29.1363	153	7.8	1.4	0.8	2	0	387
104.834	70	42.4	158	68	42	2023-03-31	2023-04-04	2023-12-31	0	0	0	0	28.0404	131	8.55	1.75	0.57	2	0	271
101.409	67	40.1	166	68	42	2022-11-16	2022-11-24	2023-12-31	0	0	0	0	24.3141	125.1	10.05	0.78	0.45	2	0	402
112.427	67	47.5	160	68	42	2022-11-07	2022-11-13	2023-12-31	0	0	0	0	26.1719	148	11.47	1.03	0.41	2	0	413
98.323	48	40.6	155	68	42	2022-11-02	2022-11-08	2023-12-31	0	0	0	0	19.9792	127	11.98	1.06	0.37	2	0	418
94.8573	70	35.7	167	69	42	2023-05-31	2023-06-08	2023-12-31	0	0	1	0	25.0995	132	5.47	2.39	0.97	2	0	206
105.727	75	43	164	68	42	2022-12-15	2022-12-18	2023-12-31	0	0	1	0	27.8852	112	8.71	0.49	0.65	2	0	378
99.1754	73	38.6	163	69	42	2023-04-12	2023-04-17	2023-12-31	0	0	0	0	27.4756	NA	NA	NA	NA	2	0	258
99.0748	50	39.7	154	69	42	2023-06-11	2023-06-18	2023-12-31	0	0	0	0	21.0828	121	13.8	1.71	0.77	2	0	196
106.557	50	46.7	160	69	42	2022-11-03	2022-11-09	2023-12-31	0	0	0	0	19.5312	120	7.51	0.87	0.59	1	0	417
105.876	55	43.1	155	69	42	2022-08-17	2022-08-24	2023-12-31	0	0	0	0	22.8928	108	2.47	0.74	0.38	2	0	494
103.363	60	41.7	166	69	42	2022-11-22	2022-11-27	2023-12-31	0	0	0	0	21.7738	128.2	4.13	1.24	0.49	2	0	399
88.9013	70	31.7	160	70	42	2023-03-25	2023-03-30	2023-05-28	0	0	1	0	27.3438	132	6.81	0.55	1.15	2	1	59
88.9058	46	38.2	165	70	42	2023-06-14	2023-06-20	2023-12-31	0	0	1	0	16.8962	109	8.7	0.24	0.49	1	0	194
102.004	70	40.5	160	69	42	2022-07-26	2022-08-01	2023-12-31	0	0	1	0	27.3438	135	6.02	1.33	0.72	3	0	517
102.302	55	40.7	155	71	42	2023-07-31	2023-08-06	2023-12-31	0	0	0	0	22.8928	110	7.64	0.88	0.4	2	0	147
111.832	65	47.1	160	71	42	2023-07-20	2023-07-28	2023-12-31	1	1	0	1	25.3906	141	7.45	1.1	0.32	2	0	156
81.3484	48	29.2	155	70	42	2022-11-02	2022-11-10	2023-12-31	0	0	0	1	19.9792	79	13.45	1.11	0.71	2	0	416
90.6246	50	36	160	70	42	2022-08-28	2022-08-31	2023-12-31	0	1	0	0	19.5312	NA	NA	NA	NA	2	0	487
96.129	45	39.1	150	71	42	2022-09-23	2022-10-01	2023-12-31	0	0	0	0	20	110.5	13.17	0.52	0.32	2	0	456
108.854	62	45.1	163	71	42	2022-10-31	2022-11-06	2023-12-31	0	0	0	0	23.3355	109	10.19	0.68	0.26	2	0	420
103.047	59	41.2	155	73	42	2023-06-09	2023-06-19	2023-12-31	0	0	0	0	24.5578	129	10.42	0.35	0.27	2	0	195
103.493	65	41.5	160	72	42	2022-11-22	2022-11-30	2023-12-31	0	0	0	0	25.3906	98	6.1	1.6	0.7	2	0	396
100.813	55	39.7	150	73	42	2022-10-11	2022-10-20	2023-12-31	0	0	0	0	24.4444	108	3.8	1.4	0.6	2	0	437
93.9639	60	35.1	163	73	42	2022-09-03	2022-09-09	2023-12-31	0	0	0	0	22.5827	95.8	5.74	1.39	0.52	2	0	478
113.47	70	48.2	168	73	42	2022-09-05	2022-09-09	2023-12-31	0	0	1	0	24.8016	154	6.69	2.07	1.36	2	0	478
96.3273	50	38.2	155	73	42	2023-04-07	2023-04-13	2023-12-31	0	0	0	0	20.8117	98	6.36	1.4	0.57	2	0	262
110.492	65	46.2	165	73	42	2022-10-23	2022-10-27	2023-12-31	0	0	1	0	23.8751	144	10.32	1.11	0.88	2	0	430
89.0502	80	31.8	170	73	42	2022-12-06	2023-02-02	2023-12-31	1	0	1	1	27.6817	116	8.7	1.53	1.52	3	0	332
97.6524	48	42.3	162	73	42	2022-08-11	2022-08-16	2023-12-31	0	0	0	0	18.2899	125.6	10.87	0.55	0.51	2	0	502
95.9646	55	37.1	160	76	42	2023-05-19	2023-05-31	2023-12-31	0	0	1	0	21.4844	113	9.53	0.42	0.7	2	0	214
102.451	70	40.8	160	75	42	2022-10-07	2022-10-13	2023-12-31	0	0	1	0	27.3438	NA	NA	NA	NA	2	0	444
111.832	63	47.1	160	75	42	2022-10-15	2022-10-26	2023-12-31	1	1	0	1	24.6094	115	11.22	1.36	0.78	3	0	431
82.3907	48	29.9	155	75	42	2022-12-23	2022-12-30	2023-12-31	0	0	0	0	19.9792	102.6	4.18	0.62	0.26	2	0	366
108.025	55	45.2	160	76	42	2022-10-16	2022-10-21	2023-12-31	0	0	0	0	21.4844	111	6.81	1.08	0.38	2	0	436
95.5383	50	39.3	160	77	42	2023-03-05	2023-03-10	2023-12-31	0	0	0	0	19.5312	128	4.22	1.02	0.43	2	0	296
105.28	65	42.7	160	77	42	2022-11-04	2022-11-16	2023-12-31	0	0	0	0	25.3906	115	6.36	0.76	0.24	2	0	410
100.094	51	40.2	155	78	42	2023-06-12	2023-06-24	2023-12-31	0	0	0	0	21.2279	115	7.08	0.69	0.55	2	0	190
81.1585	75	26.5	160	77	42	2023-03-21	2023-04-04	2023-12-31	0	0	0	0	29.2969	115	3.9	0.62	0.4	2	0	271
86.8696	42	35.2	152	77	42	2022-09-27	2022-10-03	2023-12-31	0	1	0	1	18.1787	102	4.3	1.4	0.4	2	0	454
97.3886	60	37.4	155	77	42	2022-09-02	2022-09-11	2023-12-31	0	0	0	0	24.974	99	6.6	1.4	0.5	2	0	476
108.984	50	46.7	155	80	42	2023-07-07	2023-07-16	2023-12-31	0	0	0	0	20.8117	118	10.05	0.99	0.48	2	0	168
93.6661	60	34.9	155	80	42	2022-12-07	2022-12-16	2023-12-31	0	0	0	0	24.974	130	4.4	3.1	0.5	3	0	380
95.4529	60	36.1	158	81	42	2022-12-17	2022-12-23	2023-12-31	0	0	0	0	24.0346	141	5.04	1.45	0.73	1	0	373
109.45	70	45.5	170	81	42	2022-10-18	2022-10-20	2023-12-31	0	0	1	0	24.2215	125	3.94	0.95	0.34	2	0	437
93.5172	65	34.8	150	82	42	2022-11-07	2022-11-13	2023-12-31	0	0	0	0	28.8889	89	2.78	0.48	0.37	2	0	413
103.077	53	42.2	158	83	42	2023-07-13	2023-07-21	2023-12-31	0	0	0	6	21.2306	141	5.64	0.8	0.3	3	0	163
98.09	45	43.5	160	82	42	2022-08-13	2022-08-19	2023-12-31	0	0	0	0	17.5781	117	9.16	0.26	0.68	2	0	499
109.302	55	48.6	168	85	42	2023-05-23	2023-05-30	2023-12-31	0	0	0	0	19.487	139	7.32	0.41	0.3	3	0	215
85.7109	50	32.7	160	90	42	2022-12-25	2023-01-07	2023-12-31	0	0	0	0	19.5312	108	5.2	1.9	1.1	3	0	358
96.6832	35	42.2	140	92	42	2022-09-20	2022-09-28	2023-12-31	1	0	0	0	17.8571	112	7.78	1.04	0.42	2	0	459
88.0337	52	33.9	162	92	42	2022-10-08	2022-10-23	2023-12-31	1	0	0	0	19.8141	72	6.39	0.62	0.49	3	0	434
89.7263	45	34.8	150	92	42	2022-11-10	2022-11-15	2023-12-31	0	0	0	0	20	71	5.3	1	0.5	2	0	411
86.0599	32	39.2	148	92	42	2022-09-24	2022-10-02	2023-12-31	0	0	0	0	14.6092	98	7.97	1.38	0.65	2	0	455
107.216	71	44	178	50	42	2023-03-07	2023-03-12	2023-12-31	0	0	1	0	22.4088	131	11.37	0.7	0.55	2	0	294
111.683	92	47	172	60	42	2023-07-11	2023-07-17	2023-12-31	0	0	1	0	31.0979	149	4.33	2.12	0.49	2	0	167
96.5119	55	39.1	165	65	42	2023-07-30	2023-08-08	2023-12-31	0	0	0	0	20.202	137	12.49	0.94	0.61	2	0	145
84.8175	50	32.1	160	54	42	2023-04-18	2023-05-08	2023-12-31	0	0	0	0	19.5312	99	6.07	1.24	0.66	2	0	237
95.9646	55	37.1	160	52	42	2022-11-11	2022-11-23	2023-12-31	0	0	0	0	21.4844	112	4	0.6	0.2	2	0	403
92.3092	40	40.8	155	68	42	2023-08-06	2023-08-16	2023-12-31	0	0	0	0	16.6493	114	5.93	0.9	0.37	2	0	137
104.983	75	42.5	162	60	42	2023-03-24	2023-04-05	2023-12-31	0	0	0	0	28.578	120	9.59	0.66	0.38	2	0	270
96.6441	60	36.9	164	52	42	2023-02-04	2023-02-10	2023-12-31	0	0	1	1	22.3081	123	11.34	1.31	0.68	2	0	324
99.9199	51	39.1	152	83	52	2018-12-02	2018-12-12	2023-12-31	0	0	0	0	22.0741	125	5.9	0.8	0.3	3	0	1845
89.1111	56	32	160	60	52	2018-12-03	2018-12-11	2023-12-31	0	0	0	0	21.875	93	3.8	0.9	0.3	2	0	1846
104.387	65	42.1	160	60	52	2018-12-15	2018-12-21	2023-12-31	0	0	0	0	25.3906	159	4.9	1.8	0.6	2	0	1836
94.7084	50.5	35.6	150	55	52	2018-12-15	2018-12-23	2023-12-31	0	0	0	0	22.4444	86	10.7	1.1	0.3	2	0	1834
106.025	60	43.2	165	59	52	2018-12-16	2018-12-26	2023-12-31	0	0	0	0	22.0386	128	3	1	0.2	2	0	1831
96.4952	69	36.8	160	60	52	2019-01-09	2019-01-16	2023-12-31	0	0	0	0	26.9531	126	4.12	1.3	0.51	2	0	1810
96.2664	54	37.8	160	55	52	2019-01-10	2019-01-20	2023-12-31	0	0	0	0	21.0938	120	5.1	1.1	0.2	2	0	1806
99.0265	80	38.5	172	67	52	2019-01-21	2019-01-29	2023-12-31	0	0	1	0	27.0416	103	5.44	0.97	0.26	2	0	1797
93.3683	68	34.7	155	77	52	2019-01-25	2019-02-03	2019-06-09	0	0	0	0	28.3039	114	9.1	0.7	0.56	2	1	126
107.365	60	44.1	158	55	52	2019-02-02	2019-02-19	2023-12-31	0	0	0	0	24.0346	129	5.6	1.2	1	2	0	1776
105.727	65	43	168	69	52	2019-02-11	2019-02-28	2020-02-18	0	0	1	0	23.03	130	10.3	1	1.4	3	1	355
96.793	60.5	37	160	50	52	2019-02-16	2019-02-26	2023-12-31	0	0	0	0	23.6328	106	6.7	1.7	0.5	2	0	1769
85.1823	55	31.8	166	70	52	2019-02-17	2019-02-24	2023-12-31	0	0	0	0	19.9594	84	3.5	0.3	0.3	1	0	1771
107.216	62	44	166	58	52	2019-02-20	2019-03-05	2023-12-31	0	0	1	0	22.4996	137	5.24	0.38	0.2	2	0	1762
98.2056	50	39.8	156	68	52	2019-02-21	2019-03-05	2023-12-31	0	0	0	0	20.5457	131	4.3	1.9	0.6	2	0	1762
85.4265	42.5	35.7	158	62	52	2019-02-22	2019-03-05	2023-12-31	0	0	0	0	17.0245	138	3.1	1.8	0.3	3	0	1762
99.11	60	39.5	168	72	52	2019-02-24	2019-03-02	2023-12-31	0	0	1	0	21.2585	130	4.9	1.4	0.6	2	0	1765
99.3243	60	38.7	157	74	52	2019-02-28	2019-03-05	2023-12-31	0	0	0	0	24.3418	123	10.51	0.7	0.56	2	0	1762
95.8828	55	36.7	159	55	52	2019-03-04	2019-03-15	2023-12-31	0	0	0	0	21.7555	128	2.8	1.6	0.4	1	0	1752
103.709	63	41.9	170	53	52	2019-03-07	2019-03-25	2023-12-31	0	0	1	0	21.7993	130	6.1	0.8	0.2	2	0	1742
102.898	55	41.1	152	64	52	2019-03-09	2019-03-19	2023-12-31	0	0	0	0	23.8054	140	9.1	1.3	0.5	2	0	1748
100.154	50	42.4	160	67	52	2019-03-18	2019-03-30	2023-12-31	0	0	0	0	19.5312	133	3.7	1.7	0.3	2	0	1737
97.6864	50	37.6	150	66	52	2019-03-19	2019-03-26	2023-12-31	0	0	0	0	22.2222	128	4.7	0.3	0.3	1	0	1741
98.282	55	38	150	82	52	2019-03-23	2019-04-03	2022-06-24	0	0	0	0	24.4444	113	6	2	0.6	2	1	1178
106.382	45	44.2	145	87	52	2019-03-25	2019-03-31	2023-12-31	0	0	0	0	21.4031	132	7.7	1.3	0.5	2	0	1736
96.4952	60	36.8	160	66	52	2019-03-26	2019-04-03	2023-12-31	0	0	0	0	23.4375	112	7.4	0.9	0.5	2	0	1733
112.279	60	47.4	165	53	52	2019-04-07	2019-04-25	2023-12-31	0	0	1	0	22.0386	125	6.2	1.6	0.4	3	0	1711
106.323	56	43.4	155	69	52	2019-04-08	2019-04-16	2023-12-31	0	0	0	0	23.3091	134	4.3	1	0.4	2	0	1720
108.705	62	45	164	69	52	2019-04-10	2019-04-16	2023-12-31	0	0	0	0	23.0518	144	9.3	1.2	0.5	2	0	1720
98.3912	50	42.7	165	71	52	2019-04-13	2019-04-20	2023-12-31	0	0	0	0	18.3655	158	6.3	1.9	0.7	2	0	1716
93.3683	70	34.7	155	68	52	2019-04-15	2019-04-21	2021-09-01	1	0	0	0	29.1363	114	6.67	1.3	0.49	2	1	864
100.962	58	39.8	160	55	52	2019-04-18	2019-04-29	2023-12-31	0	0	0	0	22.6562	143	11.3	1	0.4	1	0	1707
87.5256	53	34	165	50	52	2019-04-20	2019-05-05	2023-12-31	0	0	1	0	19.4674	133	7.8	1.18	0.58	2	0	1701
108.854	70	45.1	170	62	52	2019-04-27	2019-05-08	2023-12-31	0	0	1	0	24.2215	111	7.6	0.7	0.3	1	0	1698
93.3683	60	34.7	153	75	52	2019-04-29	2019-05-11	2023-12-31	0	0	0	0	25.6312	110	8.29	2.1	1.06	3	0	1695
101.035	45	43.7	154	67	52	2019-05-12	2019-05-22	2023-12-31	0	0	0	0	18.9745	120	7.4	1.8	0.6	3	0	1684
96.0295	50	38	155	54	52	2019-05-27	2019-05-31	2023-12-31	0	0	0	0	20.8117	126	6.6	1.3	0.9	1	0	1675
88.0079	90	31.1	180	53	52	2019-06-03	2019-06-09	2023-12-31	0	0	1	0	27.7778	90	4.69	0.48	0.41	2	0	1666
105.513	60	43.8	168	66	52	2019-06-05	2019-06-20	2023-12-31	0	0	0	0	21.2585	153	6.52	1.83	0.64	2	0	1655
108.407	61	44.8	158	65	52	2019-06-07	2019-06-16	2023-12-31	0	0	0	0	24.4352	144	4	1.5	0.7	2	0	1659
96.4952	65	36.8	160	67	52	2019-06-11	2019-06-21	2023-12-31	0	0	0	0	25.3906	135	8.6	1.1	0.6	2	0	1654
100.367	50	39.4	150	63	52	2019-06-13	2019-06-26	2023-12-31	0	0	0	0	22.2222	153	4.7	0.9	0.6	2	0	1649
111.087	55	46.6	158	67	52	2019-06-24	2019-07-01	2023-12-31	0	0	0	0	22.0317	131	3.5	3.1	0.4	2	0	1644
94.8573	70	35.7	155	57	52	2019-06-25	2019-07-06	2023-12-31	0	0	0	0	29.1363	101	7.2	1.5	0.4	1	0	1639
101.111	80	39.9	175	59	52	2019-06-26	2019-07-08	2023-12-31	0	0	1	0	26.1224	114	5.9	0.9	0.3	2	0	1637
102.749	50	41	150	68	52	2019-06-27	2019-07-05	2022-10-08	0	0	0	0	22.2222	113	4.8	1.8	0.6	2	1	1191
92.4749	70	34.1	170	61	52	2019-06-28	2019-07-08	2023-12-31	0	0	1	0	24.2215	113	5.9	1.6	1.1	2	0	1637
111.003	55	47.2	160	63	52	2019-07-01	2019-07-08	2023-12-31	0	0	0	0	21.4844	124	5.2	1.2	0.2	2	0	1637
98.4309	65	38.1	160	70	52	2019-07-02	2019-07-11	2023-12-31	0	1	0	1	25.3906	138	5.8	1.1	0.5	2	0	1634
99.6221	60	38.9	160	55	52	2019-07-03	2019-07-03	2023-12-31	0	0	0	0	23.4375	135	3.1	0.9	0.2	1	0	1642
100.069	54	39.2	152	74	52	2019-07-10	2019-07-20	2023-12-31	0	0	0	0	23.3726	123	7.9	0.6	0.4	2	0	1625
98.8776	80	38.4	178	51	52	2019-07-11	2019-07-17	2023-12-31	0	0	1	0	25.2493	129	9	1.3	0.4	2	0	1628
90.837	80	33	173	53	52	2019-07-14	2019-07-25	2023-12-31	0	0	1	0	26.7299	110	5.2	0.5	0.4	2	0	1620
102.898	80	41.1	166	65	52	2019-07-22	2019-08-02	2023-12-31	0	0	1	0	29.0318	137	4.5	0.9	0.3	2	0	1612
110.704	57	46.7	162	52	52	2019-07-23	2019-08-01	2023-12-31	0	0	0	0	21.7193	138	15.4	0.7	0.5	1	0	1613
106.769	65	43.7	165	75	52	2019-07-30	2019-08-09	2023-12-31	1	1	0	1	23.8751	167	12.84	1.97	1.04	3	0	1605
87.1145	75	30.5	175	68	52	2019-08-03	2019-08-11	2023-12-31	0	0	1	0	24.4898	112	6.72	0.72	1.02	2	0	1603
92.7727	72	34.3	173	62	52	2019-08-07	2019-08-14	2023-12-31	0	0	1	0	24.0569	82	10.2	0.6	0.5	2	0	1600
91.1348	60	33.2	160	67	52	2019-08-11	2019-08-22	2023-12-31	0	0	0	0	23.4375	113	10.96	0.44	0.76	2	0	1592
104.685	54	42.3	150	77	52	2019-08-12	2019-08-20	2023-12-31	1	0	0	0	24	119	7.3	1	0.4	2	0	1594
104.685	58	42.3	151	66	52	2019-08-14	2019-08-31	2023-12-31	0	0	0	0	25.4375	105	13.1	0.8	1.1	1	0	1583
93.4763	55	36.1	162	55	52	2019-08-14	2019-08-26	2023-12-31	0	0	0	0	20.9572	90	5.6	1	0.6	1	0	1588
100.324	45	45	160	55	52	2019-08-23	2019-09-03	2023-12-31	0	0	0	0	17.5781	134	5.9	1	0.4	2	0	1580
98.7986	52	38.8	155	71	52	2019-08-24	2019-09-02	2023-12-31	0	0	0	0	21.6441	171	9.7	0.9	0.5	2	0	1581
93.2374	60	36.8	172	72	52	2019-09-04	2019-09-11	2022-03-03	0	0	1	0	20.2812	106	4.5	0.8	0.5	3	1	904
86.9656	70	30.4	168	50	52	2019-09-06	2019-09-12	2023-12-31	0	0	0	0	24.8016	120	5	1.1	0.4	1	0	1571
97.2397	55	37.3	155	62	52	2019-09-06	2019-09-17	2023-12-31	0	0	0	0	22.8928	67	7.7	0.7	0.3	2	0	1566
100.664	70	39.6	160	68	52	2019-09-19	2019-09-25	2023-12-31	0	0	0	0	27.3438	106	4.4	1.3	0.5	2	0	1558
104.158	54	43.1	160	54	52	2019-09-23	2019-10-01	2023-12-31	0	0	0	0	21.0938	138	4	1.2	0.3	2	0	1552
104.685	70	42.3	170	72	52	2019-09-23	2019-10-04	2020-07-24	0	0	1	0	24.2215	142	4	1.1	0.6	2	1	294
104.983	62	42.5	162	53	52	2019-09-25	2019-09-30	2023-12-31	0	0	1	0	23.6244	99	7.97	0.69	0.22	2	0	1553
105.876	54	43.1	152	76	52	2019-09-28	2019-10-13	2023-12-31	1	0	0	0	23.3726	114	7.1	1.6	0.6	3	0	1540
105.002	40	46.3	145	76	52	2019-10-07	2019-10-13	2023-12-31	0	0	0	0	19.025	135	4.4	1.1	0.4	2	0	1540
93.9639	54	35.1	156	64	52	2019-10-09	2019-10-15	2023-12-31	0	0	0	0	22.1893	118	4.6	1.1	0.4	2	0	1538
107.812	65	44.4	160	66	52	2019-10-12	2019-10-21	2023-12-31	0	0	0	0	25.3906	139	7.7	0.7	0.1	2	0	1532
109.747	62	45.7	164	57	52	2019-10-16	2019-10-29	2023-12-31	0	0	0	0	23.0518	124	4.4	1.4	0.3	2	0	1524
92.2954	47	37.4	156	64	52	2019-10-20	2019-10-26	2023-12-31	0	0	0	0	19.313	135	1.4	2	0.2	2	0	1527
96.9419	71	37.1	156	68	52	2019-10-26	2019-11-09	2023-12-31	0	0	0	0	29.1749	108	4.4	1.5	0.5	2	0	1513
103.493	65	41.5	170	51	52	2019-10-27	2019-11-08	2023-12-31	0	0	0	0	22.4913	123	5.6	1.5	0.9	2	0	1514
91.7304	80	33.6	175	64	52	2019-10-27	2019-11-03	2023-12-31	0	0	1	0	26.1224	88	3.61	0.81	0.27	2	0	1519
103.345	70	41.4	168	71	52	2019-10-29	2019-11-05	2023-12-31	0	0	1	0	24.8016	118	4.6	2	0.9	1	0	1517
101.26	70	40	160	70	52	2019-11-04	2019-11-15	2023-12-31	0	0	0	0	27.3438	121	5.8	1	0.5	2	0	1507
89.156	45	37.5	160	68	52	2019-11-07	2019-11-22	2023-12-31	0	0	0	0	17.5781	103	10.1	0.6	0.3	2	0	1500
87.1145	63	30.5	169	65	52	2019-11-14	2019-11-21	2023-12-31	1	0	1	0	22.0581	62	9.91	2.5	1.65	3	0	1501
97.2397	68	37.3	155	67	52	2019-11-16	2019-11-23	2023-12-31	1	0	0	0	28.3039	109	3.5	1.6	0.4	2	0	1499
103.196	55	41.3	156	50	52	2019-11-30	2019-12-08	2023-12-31	0	0	0	0	22.6003	123	4.3	1.3	0.3	2	0	1484
86.2211	68	29.9	158	58	52	2019-12-12	2019-12-18	2023-12-31	0	0	0	0	27.2392	79	6.98	0.9	0.44	1	0	1474
99.0128	50	41	158	55	52	2019-12-13	2019-12-21	2023-12-31	0	0	0	0	20.0288	120	4.8	1	0.2	1	0	1471
100.218	55	39.3	153	65	52	2019-12-14	2019-12-20	2023-12-31	1	0	0	0	23.4952	117	9.4	1.1	0.7	2	0	1472
104.536	60	42.2	162	50	52	2019-12-23	2019-12-31	2023-12-31	0	0	0	0	22.8624	102	2.2	1.2	0.3	1	0	1461
91.8793	72	33.7	173	57	52	2019-12-24	2020-01-07	2023-12-31	0	0	1	0	24.0569	77	3.9	1.9	0.4	1	0	1454
96.3463	60	36.7	160	50	52	2020-01-10	2020-01-20	2023-12-31	0	0	0	0	23.4375	144	6.1	1.6	0.68	2	0	1441
107.793	50	45.9	155	56	52	2020-01-12	2020-01-19	2023-12-31	0	0	0	0	20.8117	123	4.9	1.2	0.3	1	0	1442
110.045	60	45.9	155	77	52	2020-01-13	2020-01-20	2023-12-31	0	0	0	0	24.974	150	9.3	0.6	0.8	2	0	1441
94.7084	70	35.6	160	65	52	2020-01-13	2020-01-20	2023-12-31	0	0	0	0	27.3438	142	4.9	1.4	0.4	3	0	1441
94.8436	50	38.2	158	65	52	2020-01-14	2020-01-22	2023-12-31	0	0	0	0	20.0288	129	2	0.9	0.3	1	0	1439
98.7937	55	39	160	65	52	2020-01-18	2020-01-24	2023-12-31	0	0	0	0	21.4844	102	7	1.5	0.4	2	0	1437
82.4986	65	27.4	156	57	52	2020-01-27	2020-02-02	2023-12-31	0	0	0	0	26.7094	85	9.7	0.7	0.4	1	0	1428
99.3243	55	38.7	150	62	52	2020-03-22	2020-04-01	2023-12-31	0	0	0	0	24.4444	142	3.7	0.5	0.2	2	0	1369
100.55	60	41.1	170	50	52	2020-03-27	2020-03-31	2023-12-31	0	0	1	0	20.7612	147	7.6	0.7	0.4	2	0	1370
91.8793	66	33.7	160	56	52	2020-03-28	2020-04-07	2023-12-31	0	0	0	0	25.7812	105	8.1	1.6	0.6	2	0	1363
97.2397	65	37.3	163	65	52	2020-04-02	2020-04-14	2023-12-31	0	0	0	0	24.4646	100	5.1	0.8	0.4	2	0	1356
103.345	70	41.4	170	64	52	2020-04-02	2020-04-13	2023-12-31	0	0	0	0	24.2215	142	9.4	0.8	0.8	1	0	1357
103.06	52	44.3	163	66	52	2020-04-04	2020-04-10	2023-12-31	0	0	0	0	19.5717	124	18.1	0.8	0.7	2	0	1360
102.898	65	41.1	160	67	52	2020-04-05	2020-04-13	2023-12-31	0	0	0	0	25.3906	130	5.4	1.1	0.7	2	0	1357
101.707	60	40.3	160	59	52	2020-04-12	2020-04-29	2023-12-31	0	0	1	0	23.4375	120	2.5	1.3	0.3	2	0	1341
109.896	60.5	45.8	150	74	52	2020-04-13	2020-04-21	2023-12-31	0	0	0	0	26.8889	149	14.3	1.3	0.8	2	0	1349
102.898	84	41.1	170	50	52	2020-04-22	2020-04-30	2023-12-31	0	0	1	0	29.0657	116	6.5	0.8	0.5	2	0	1340
96.3463	55	36.7	155	60	52	2020-04-23	2020-05-01	2023-12-31	1	1	0	1	22.8928	130	7.87	1.1	0.52	2	0	1339
101.325	55	40.7	160	63	52	2020-04-29	2020-05-14	2023-12-31	0	0	1	0	21.4844	129	3.7	1.7	0.3	1	0	1326
110.939	65	46.5	156	56	52	2020-05-07	2020-05-12	2023-12-31	0	0	0	0	26.7094	123	7.5	1.8	0.3	2	0	1328
86.6552	40	37.8	158	73	52	2020-05-07	2020-05-11	2023-12-31	0	0	0	0	16.0231	117	3.3	1.8	0.4	2	0	1329
92.4957	58	35	165	52	52	2020-05-08	2020-05-13	2023-12-31	0	0	0	0	21.3039	116	7.9	2	0.7	1	0	1327
95.4529	74	36.1	165	68	52	2020-05-08	2020-05-16	2023-12-31	1	0	1	0	27.1809	133	4.9	0.8	0.5	2	0	1324
107.048	50	45.4	155	68	52	2020-05-09	2020-05-15	2023-12-31	0	0	0	0	20.8117	130	5.3	1.5	0.4	2	0	1325
93.6661	70	34.9	168	70	52	2020-05-14	2020-05-23	2023-12-31	0	0	1	0	24.8016	87	7.3	0.8	0.5	2	0	1317
100.962	63	39.8	160	51	52	2020-05-26	2020-05-30	2023-12-31	0	0	0	0	24.6094	125	3.4	1.4	0.4	2	0	1310
103.345	60	41.4	150	64	52	2020-06-03	2020-06-09	2023-12-31	0	0	0	0	26.6667	134	7.9	1.1	0.8	2	0	1300
105.402	63	44.6	175	62	52	2020-06-13	2020-06-24	2023-12-31	0	0	1	0	20.5714	119	4.9	1.35	0.52	2	0	1285
107.514	58	44.2	160	55	52	2020-06-13	2020-06-25	2023-12-31	0	0	1	0	22.6562	135	5.9	1	1.2	2	0	1284
109.598	65	45.6	170	76	52	2020-06-15	2020-06-23	2023-12-31	0	0	1	0	22.4913	124	7.51	0.59	0.57	2	0	1286
97.9842	70	37.8	165	52	52	2020-06-17	2020-06-23	2023-12-31	0	0	0	0	25.7117	113	11.25	0.85	0.95	1	0	1286
90.6768	49	33.9	152	67	52	2020-06-18	2020-06-26	2023-12-31	1	1	0	1	21.2084	85	3.3	0.8	0.5	2	0	1283
109.961	55	46.5	160	52	52	2020-06-22	2020-07-05	2023-12-31	0	0	0	0	21.4844	151	8	2.2	0.2	2	0	1274
96.1974	55	36.6	145	75	52	2020-06-28	2020-07-04	2023-12-31	0	0	0	0	26.1593	131	3.5	1.5	0.3	2	0	1275
100.516	60	39.5	160	55	52	2020-06-29	2020-07-09	2023-12-31	0	0	0	0	23.4375	135	3.4	1.5	0.3	2	0	1270
90.2414	70	32.6	170	64	52	2020-06-30	2020-07-04	2023-12-31	0	0	1	0	24.2215	76	6.96	1.2	0.98	2	0	1275
106.025	67	43.2	155	62	52	2020-07-06	2020-07-16	2023-12-31	0	0	0	0	27.8876	144	6.6	1.2	0.5	2	0	1263
103.261	55	42	160	65	52	2020-07-06	2020-07-15	2023-12-31	0	0	0	0	21.4844	142	5.5	1.7	0.4	2	0	1264
105.727	59	43	158	63	52	2020-07-12	2020-07-20	2023-12-31	0	0	0	0	23.634	126	2.6	1.8	0.2	2	0	1259
94.874	55	38	165	72	52	2020-07-15	2020-07-21	2023-12-31	0	0	0	0	20.202	121	3.2	1.3	0.2	2	0	1258
98.5738	70	39.3	182	55	52	2020-07-16	2020-07-26	2023-12-31	0	0	1	0	21.1327	120	13.3	0.4	0.5	1	0	1253
95.7507	61	36.3	156	69	52	2020-07-20	2020-07-31	2023-12-31	0	0	0	0	25.0657	124	8	1.2	0.4	1	0	1248
100.218	62	39.3	160	59	52	2020-07-22	2020-07-30	2023-12-31	0	0	0	0	24.2188	114	6.1	0.8	0.6	2	0	1249
104.536	45	42.2	142	70	52	2020-07-24	2020-07-29	2023-12-31	0	0	0	0	22.317	127	5.26	1	0.61	2	0	1250
100.813	65	39.7	156	53	52	2020-07-24	2020-08-06	2023-12-31	1	0	0	0	26.7094	135	3.1	0.9	0.3	3	0	1242
95.1967	46	37.2	148	55	52	2020-07-24	2020-08-01	2023-12-31	0	0	0	0	21.0007	101	9	0.2	0.3	2	0	1247
97.8353	68	37.7	160	53	52	2020-07-24	2020-08-03	2023-12-31	0	0	0	0	26.5625	124	7.5	0.6	0.5	2	0	1245
97.5375	70	37.5	150	58	52	2020-07-29	2020-08-06	2023-12-31	0	0	0	0	31.1111	147	6	1.9	0.5	2	0	1242
94.9223	55	36.4	160	54	52	2020-08-01	2020-08-10	2023-12-31	0	0	0	0	21.4844	110	4.8	1.1	0.7	1	0	1238
99.1643	50	43.5	166	59	52	2020-08-06	2020-08-11	2023-12-31	0	0	0	0	18.1449	108	7.1	0.8	0.7	2	0	1237
103.047	72	41.2	160	67	52	2020-08-09	2020-08-18	2023-12-31	1	0	0	0	28.125	124	11.3	1.6	0.3	2	0	1230
97.6025	55	38.2	160	74	52	2020-08-12	2020-08-17	2023-12-31	0	0	0	0	21.4844	144.2	4.71	1.41	0.47	2	0	1231
100.745	45	42.2	150	69	52	2020-08-24	2020-09-03	2023-12-31	0	0	0	0	20	136	2.7	1.1	0.2	2	0	1214
97.86	50	39.9	157	63	52	2020-08-28	2020-09-05	2023-12-31	0	0	0	0	20.2848	118	10.4	0.6	0.2	2	0	1212
109.301	55	45.4	150	81	52	2020-08-31	2020-09-03	2023-12-31	0	0	0	0	24.4444	149	5	1.6	0.5	2	0	1214
105.14	52	42.7	154	65	52	2020-09-01	2020-09-18	2023-12-31	0	0	0	0	21.9261	138	6.1	2.1	0.7	2	0	1199
101.26	75	40	165	56	52	2020-09-06	2020-09-13	2023-12-31	0	0	0	0	27.5482	143	3.22	1.61	0.47	2	0	1204
99.0265	59	38.5	160	71	52	2020-09-07	2020-09-12	2023-12-31	0	0	0	0	23.0469	118	5.7	1	0.4	2	0	1205
87.5219	40	32.8	140	62	52	2020-09-08	2020-09-16	2023-12-31	0	0	0	0	20.4082	102	12.1	1.1	0.9	2	0	1201
99.107	45	41.1	150	54	52	2020-09-11	2020-09-21	2023-12-31	0	0	0	0	20	134	4.5	1.4	0.4	1	0	1196
95.1928	56	37.1	163	69	52	2020-09-12	2020-09-27	2023-12-31	0	0	1	0	21.0772	83	4.06	0.56	0.35	2	0	1190
89.9436	69	32.4	162	60	52	2020-09-14	2020-09-22	2023-12-31	0	0	0	0	26.2917	90	21.45	1.37	0.54	2	0	1195
101.856	60	40.4	160	51	52	2020-09-15	2020-09-25	2023-12-31	0	0	0	0	23.4375	135	10.7	0.6	0.3	1	0	1192
96.1974	75	36.6	165	58	52	2020-09-16	2020-09-26	2023-12-31	0	0	1	0	27.5482	110	3.61	1.3	0.43	2	0	1191
102.153	59	40.6	154	55	52	2020-09-17	2020-09-25	2023-12-31	0	0	0	0	24.8777	115	3.4	0.6	0.2	1	0	1192
96.9419	57	37.1	160	51	52	2020-09-20	2020-09-30	2023-12-31	0	0	0	0	22.2656	108	8	0.8	0.6	2	0	1187
93.2194	60	34.6	160	52	52	2020-09-30	2020-10-12	2023-12-31	0	0	0	0	23.4375	123	5.6	1.7	0.9	2	0	1175
105.727	53	43	155	67	52	2020-10-06	2020-10-16	2023-12-31	0	0	0	0	22.0604	123	3.4	1	0.5	2	0	1171
106.918	57	43.8	157	66	52	2020-10-11	2020-10-19	2023-12-31	0	0	0	0	23.1247	150	5.5	0.8	0.5	2	0	1168
107.514	66	44.2	156	59	52	2020-10-11	2020-10-18	2023-12-31	0	0	0	0	27.1203	135	9.8	2	0.8	2	0	1169
100.592	48	40.4	150	63	52	2020-10-12	2020-10-18	2023-12-31	0	0	0	0	21.3333	127	5.34	1.7	0.42	2	0	1169
107.365	69	44.1	161	54	52	2020-10-14	2020-10-26	2023-12-31	0	0	0	0	26.6193	143	6.5	1.6	0.7	1	0	1161
104.387	67	42.1	158	62	52	2020-10-15	2020-10-23	2023-12-31	0	0	0	0	26.8386	68	7.3	0.3	0.3	2	0	1164
86.6678	60	30.2	160	52	52	2020-10-15	2020-10-26	2023-12-31	0	0	0	0	23.4375	79	6	0.7	0.4	3	0	1161
115.257	66	49.4	163	54	52	2020-10-16	2020-10-27	2023-12-31	0	0	0	0	24.841	147	1.8	1	10.6	2	0	1160
102.153	59	40.6	160	54	52	2020-10-16	2020-10-31	2023-12-31	0	0	0	0	23.0469	134	5	1.5	0.4	2	0	1156
92.4987	45	42.3	170	60	52	2020-10-17	2020-10-26	2023-12-31	0	0	1	0	15.5709	100	12	0.9	0.3	1	0	1161
109.301	63	45.4	152	61	52	2020-10-20	2020-10-28	2023-12-31	0	0	0	0	27.268	137	2.3	1.3	0.3	1	0	1159
92.1771	75	33.9	166	55	52	2020-10-31	2020-11-08	2023-12-31	0	0	0	0	27.2173	158	4.1	1.8	0.5	1	0	1148
99.4078	60	39.7	168	61	52	2020-10-31	2020-11-10	2023-12-31	0	0	1	0	21.2585	133	3.6	0.7	0.3	1	0	1146
97.5375	70	37.5	168	51	52	2020-11-04	2020-11-23	2023-12-31	0	0	1	0	24.8016	92	6.31	0.9	0.26	2	0	1133
104.536	65	42.2	160	60	52	2020-11-09	2020-11-20	2023-12-31	0	0	1	0	25.3906	119	8.86	1.15	0.46	2	0	1136
90.837	70	33	147	62	52	2020-11-12	2020-11-20	2023-12-31	0	0	0	0	32.3939	127	5.8	0.7	0.4	2	0	1136
109.747	65	45.7	155	68	52	2020-11-16	2020-11-26	2023-12-31	0	0	0	0	27.0552	130	7.12	1.2	0.85	2	0	1130
95.3894	50	39.2	160	87	52	2020-11-17	2020-11-23	2023-12-31	0	0	0	0	19.5312	106	2.2	1.1	0.2	2	0	1133
98.8776	55	38.4	150	55	52	2020-11-17	2020-11-23	2023-12-31	0	0	0	0	24.4444	133	8	1.8	0.8	1	0	1133
91.2138	47	35.7	153	64	52	2020-11-19	2020-12-02	2023-12-31	0	0	0	0	20.0777	138	6.7	1.4	0.6	2	0	1124
79.6695	50	25.5	150	67	52	2020-11-23	2020-12-07	2023-12-31	0	0	0	0	22.2222	73	4.3	1.1	0.8	2	0	1119
93.4	43	40.8	158	67	52	2020-11-27	2020-12-07	2023-12-31	0	0	0	0	17.2248	134	8.9	1.5	0.6	2	0	1119
93.3683	59	34.7	150	69	52	2020-12-01	2020-12-10	2023-12-31	0	0	0	0	26.2222	115	1.5	0.5	0.3	2	0	1116
102.451	60	40.8	160	52	52	2020-12-06	2020-12-18	2023-12-31	0	0	0	0	23.4375	129	4.8	1.3	0.45	2	0	1108
106.769	65	43.7	160	51	52	2020-12-08	2020-12-17	2023-12-31	0	0	1	0	25.3906	139	7	2.4	1	1	0	1109
93.8716	45	39.2	155	70	52	2020-12-16	2020-12-20	2023-12-31	0	0	0	0	18.7305	122	9.2	1.5	0.9	2	0	1106
100.575	53	44.2	170	67	52	2020-12-22	2020-12-27	2023-12-31	0	0	0	0	18.3391	141	11.4	0.9	0.8	1	0	1099
103.493	60	41.5	155	63	52	2020-12-27	2021-01-03	2023-12-31	0	0	0	0	24.974	133	7	1.8	0.4	2	0	1092
112.279	59	47.4	155	50	52	2021-01-03	2021-01-07	2023-12-31	0	0	0	0	24.5578	133	7.9	1	0.5	2	0	1088
85.4766	90	29.4	150	76	52	2021-01-09	2021-01-18	2023-12-31	0	0	0	0	40	116	5	0.5	0.6	2	0	1077
103.196	69	41.3	159	63	52	2021-01-13	2021-01-23	2023-12-31	0	0	0	0	27.2932	139	4	1.3	0.5	2	0	1072
102.302	61	40.7	153	63	52	2021-01-17	2021-01-26	2023-12-31	0	0	0	0	26.0584	140	4.8	0.7	0.4	2	0	1069
93.3683	75	34.7	168	52	52	2021-01-25	2021-01-31	2023-12-31	0	0	1	0	26.5731	85	7.1	0.9	0.5	2	0	1064
93.2194	67	34.6	160	55	52	2021-01-26	2021-02-02	2023-12-31	0	0	0	0	26.1719	117	3.9	1.8	0.4	1	0	1062
101.111	56	39.9	157	51	52	2021-01-28	2021-02-07	2023-12-31	0	0	0	0	22.719	129	4.3	1.8	0.5	2	0	1057
100.813	70	39.7	160	72	52	2021-02-14	2021-02-23	2023-12-31	0	0	0	0	27.3438	129	4.9	1.8	0.5	3	0	1041
100.813	71	39.7	153	63	52	2021-02-17	2021-02-26	2023-12-31	0	0	1	0	30.3302	96	4	1.8	0.4	2	0	1038
92.9216	65	34.4	170	52	52	2021-02-23	2021-03-04	2023-12-31	0	0	1	0	22.4913	116	6.1	1.1	0.8	2	0	1032
95.032	52	38.6	162	51	52	2021-03-05	2021-03-15	2023-12-31	0	0	1	0	19.8141	151	5.7	1.4	0.6	2	0	1021
101.195	60	40.9	168	70	52	2021-03-10	2021-03-23	2023-12-31	0	0	1	0	21.2585	105	9.72	1.22	0.51	2	0	1013
97.3886	65	37.4	155	62	52	2021-03-11	2021-03-18	2023-12-31	0	0	0	0	27.0552	122	3.3	1.3	0.2	1	0	1018
119.873	58	52.5	158	51	52	2021-03-22	2021-03-26	2023-12-31	0	0	0	0	23.2335	158	6.1	2.5	0.6	2	0	1010
95.304	62	36	153	55	52	2021-03-25	2021-04-06	2023-12-31	0	0	0	0	26.4855	97	8.05	2.8	0.77	2	0	999
99.6871	55	39.6	160	57	52	2021-03-29	2021-04-04	2023-12-31	0	0	1	0	21.4844	144	6.6	1.2	0.2	2	0	1001
102.451	61	40.8	158	72	52	2021-04-14	2021-04-23	2023-12-31	0	0	0	0	24.4352	154	4.6	2.1	0.4	2	0	982
101.409	58	40.1	155	63	52	2021-04-15	2021-04-23	2023-12-31	0	0	0	0	24.1415	120	5.7	1.2	0.5	2	0	982
90.3903	65	32.7	160	68	52	2021-04-25	2021-04-30	2023-12-31	0	0	0	0	25.3906	112	2.1	0.7	0.3	1	0	975
92.6622	55	36.2	164	55	52	2021-04-28	2021-05-02	2023-12-31	0	0	0	0	20.4491	96	3.9	1.1	0.6	2	0	973
101.558	72	40.2	160	51	52	2021-04-29	2021-05-18	2023-12-31	0	0	0	0	28.125	114	3.4	1.9	0.4	1	0	957
83.9192	45	30.9	150	63	52	2021-05-04	2021-05-11	2023-12-31	0	0	0	0	20	104	10.2	0.7	0.3	2	0	964
105.429	55	42.8	155	62	52	2021-05-10	2021-05-20	2023-12-31	0	0	0	0	22.8928	121	5.8	1.9	1	2	0	955
112.576	83	47.6	164	77	52	2021-05-13	2021-06-06	2023-12-31	0	0	0	0	30.8596	155	4.2	2.1	0.4	2	0	938
93.2194	82	34.6	174	63	52	2021-05-15	2021-05-20	2023-12-31	0	0	1	0	27.0842	110	3.74	1.66	0.49	2	0	955
100.979	55	42.1	165	62	52	2021-05-18	2021-05-26	2023-12-31	0	0	1	0	20.202	132	1.7	2.2	0.2	2	0	949
100.516	65	39.5	160	69	52	2021-05-20	2021-05-27	2023-12-31	0	0	0	0	25.3906	138	5	1	0.6	2	0	948
101.241	50	41.5	155	53	52	2021-05-23	2021-05-28	2023-12-31	0	0	0	0	20.8117	126	11.79	0.6	0.48	2	0	947
95.2561	46	39.6	155	64	52	2021-05-28	2021-06-04	2023-12-31	0	0	0	0	19.1467	118	4.9	1.1	0.8	2	0	940
103.047	67	41.2	155	71	52	2021-06-04	2021-06-09	2023-12-31	0	0	0	0	27.8876	108	5.3	1.3	0.6	2	0	935
103.941	52.5	43.7	160	57	52	2021-06-14	2021-06-29	2023-12-31	0	0	0	0	20.5078	143	5.4	1.2	0.1	1	0	915
94.8372	43	40	152	60	52	2021-06-15	2021-06-22	2023-12-31	0	0	0	0	18.6115	129	7.7	2	0.8	2	0	922
100.069	60	39.2	160	72	52	2021-06-24	2021-06-30	2023-12-31	0	0	0	0	23.4375	128	4.4	1.1	0.1	3	0	914
105.429	82	42.8	169	55	52	2021-06-28	2021-07-03	2023-12-31	0	0	1	0	28.7105	138	6.2	1.5	0.4	2	0	911
[truncated: 1,144 more rows]

## Sheet: Sheet1
Fracture category
Thoracic vertebra	22
Lumbar vertebra	32
Wrist	42
Proximal humerus	52
Femoral neck	72
